# Supplementary material for: (E)-2-[4-(Dimethyl­amino)styr­yl]-1-methyl­quinolinium 4-methoxy­benzene­sulfonate monohydrate
Source: Acta Crystallogr Sect E Struct Rep Online. 2008 Feb 29;64(Pt 3):o642–3. doi: 10.1107/S1600536808005205 (PMC2960777; doi:10.1107/S1600536808005205)
Supplement: Supplementary file 2 [file e-64-0o642-Isup2.hkl]

# 
# h,k,l, Fc-squared, Fo-squared, sigma(Fo-squared) and status flag 
# 
data_I
_shelx_title ' tk3och3_0m in P2(1)/n           P21/c' 
_shelx_refln_list_code          4 
_shelx_F_calc_maximum      274.47 
_exptl_crystal_F_000      1047.85 
_reflns_d_resolution_high  0.7107 
 
loop_ 
 _symmetry_equiv_pos_as_xyz 
 'x, y, z' 
 '-x, y+1/2, -z+1/2' 
 '-x, -y, -z' 
 'x, -y-1/2, z-1/2' 
 
_cell_length_a    14.6064 
_cell_length_b    10.4253 
_cell_length_c    19.5025 
_cell_angle_alpha  90.000 
_cell_angle_beta  126.737 
_cell_angle_gamma  90.000 
 
_shelx_F_squared_multiplier     1.000 
 
loop_ 
 _refln_index_h 
 _refln_index_k 
 _refln_index_l 
 _refln_F_squared_calc 
 _refln_F_squared_meas 
 _refln_F_squared_sigma 
 _refln_observed_status 
   2   0   0        0.41        6.76      1.94 o 
   3   0   0     5613.67     5929.41    163.33 o 
   4   0   0        0.20        6.34      2.18 o 
   5   0   0       33.89       73.23      4.28 o 
   6   0   0       68.74       61.71      4.88 o 
   7   0   0       40.53       45.45      4.83 o 
   8   0   0       98.26       70.76     10.10 o 
   9   0   0       99.07       76.66      5.89 o 
  10   0   0       33.97       43.85      6.14 o 
  11   0   0       25.82        5.32      3.72 o 
  12   0   0      709.72      769.88     24.37 o 
  13   0   0       18.75       30.20      6.68 o 
  14   0   0      148.41      161.98     19.84 o 
  15   0   0        8.40       19.26      6.84 o 
  16   0   0        1.93        6.20     10.46 o 
   1   1   0     5201.37     5093.09     83.59 o 
   2   1   0     9768.89    10304.43    149.39 o 
   3   1   0     2411.72     2608.57     37.03 o 
   4   1   0      137.21      184.46      4.93 o 
   5   1   0     2672.58     2897.39     37.89 o 
   6   1   0      780.14      861.81     13.86 o 
   7   1   0      375.78      443.82      8.27 o 
   8   1   0      159.99      171.75      5.56 o 
   9   1   0      608.73      671.64     11.46 o 
  10   1   0       47.33       48.38      4.20 o 
  11   1   0       57.64       52.68      4.71 o 
  12   1   0       54.81       53.83      5.08 o 
  13   1   0        8.44       12.53      3.86 o 
  14   1   0      302.85      301.24     10.98 o 
  15   1   0        1.85        3.05      5.31 o 
  16   1   0      224.58      247.20     16.00 o 
   0   2   0     1146.81     1136.73     39.02 o 
   1   2   0     9549.95     9163.99    145.67 o 
   2   2   0    18481.31    17783.25    284.46 o 
   3   2   0     8183.41     8651.97    126.19 o 
   4   2   0      116.96       94.38      4.38 o 
   5   2   0     1028.59     1029.16     15.57 o 
   6   2   0       33.08       27.12      2.77 o 
   7   2   0       28.62       18.66      2.11 o 
   8   2   0      544.26      595.59     10.09 o 
   9   2   0     1361.80     1413.03     20.20 o 
  10   2   0       32.74       36.42      3.27 o 
  11   2   0     1157.54     1142.53     29.30 o 
  12   2   0      119.92      122.54      9.10 o 
  13   2   0       56.46       71.38      9.30 o 
  14   2   0       37.66       38.37      6.60 o 
  15   2   0        2.40        6.42      6.64 o 
  16   2   0      485.34      550.76     18.83 o 
   1   3   0     4359.64     4159.83     88.16 o 
   2   3   0     3685.47     3851.17     58.15 o 
   3   3   0     3500.11     3773.33     58.46 o 
   4   3   0     2159.83     2472.31     40.31 o 
   5   3   0      130.52       86.14      5.08 o 
   6   3   0       64.51       45.87      4.35 o 
   7   3   0      279.55      264.15      7.27 o 
   8   3   0      473.23      472.40     10.50 o 
   9   3   0      291.57      279.16      8.09 o 
  10   3   0       64.34       56.32      4.56 o 
  11   3   0      623.23      615.28     13.52 o 
  12   3   0      237.85      203.95     14.94 o 
  13   3   0       12.78        5.78      5.16 o 
  14   3   0       44.71       19.35      8.71 o 
  15   3   0      541.85      608.70     22.45 o 
  16   3   0       16.95        9.37      7.25 o 
   0   4   0     3997.79     3749.16     99.34 o 
   1   4   0     3271.98     3429.19     70.94 o 
   2   4   0      432.76      386.44     13.82 o 
   3   4   0     3920.59     4297.59     64.45 o 
   4   4   0      509.01      600.37     13.27 o 
   5   4   0     4983.25     5117.65     88.88 o 
   6   4   0      332.28      350.79     11.74 o 
   7   4   0      153.44      187.53      9.34 o 
   8   4   0     1050.20      987.77     21.52 o 
   9   4   0      164.32      161.01      7.74 o 
  10   4   0       50.65       39.78      6.26 o 
  11   4   0       15.92       15.31      4.40 o 
  12   4   0      145.58      122.15      9.28 o 
  13   4   0       29.26       22.40      7.61 o 
  14   4   0       55.52       52.56      9.19 o 
  15   4   0        3.70       -0.98      7.91 o 
   1   5   0      617.15      800.65     25.82 o 
   2   5   0       17.62       39.09      4.21 o 
   3   5   0     3895.51     3983.17     69.28 o 
   4   5   0      190.52      195.67      9.14 o 
   5   5   0      103.82      109.81      6.05 o 
   6   5   0     2180.20     2137.34     37.25 o 
   7   5   0       67.55       83.25      7.15 o 
   8   5   0      572.36      638.28     18.91 o 
   9   5   0       37.06       22.50      5.70 o 
  10   5   0      272.70      284.71     11.53 o 
  11   5   0      173.48      174.03     10.55 o 
  12   5   0      107.14      112.08     10.71 o 
  13   5   0        3.62       11.02      5.80 o 
  14   5   0       67.09       61.67     10.43 o 
  15   5   0      376.95      460.31     24.93 o 
   0   6   0       10.53        4.63      4.21 o 
   1   6   0     1887.63     1904.05     45.90 o 
   2   6   0     1076.89     1224.03     22.93 o 
   3   6   0      203.67      164.42      6.17 o 
   4   6   0     1248.70     1229.36     37.03 o 
   5   6   0      829.82      863.36     21.20 o 
   6   6   0      459.99      509.14     13.51 o 
   7   6   0      466.73      482.96     13.54 o 
   8   6   0     3641.76     3834.55     71.75 o 
   9   6   0       49.23       75.26      8.32 o 
  10   6   0       82.96       98.02      8.28 o 
  11   6   0       31.30       27.78      7.58 o 
  12   6   0        0.70        4.08      5.76 o 
  13   6   0       99.70       81.65     10.17 o 
  14   6   0        2.74        8.57      8.69 o 
  15   6   0        0.90       10.76      8.70 o 
   1   7   0     1614.43     1671.85     46.20 o 
   2   7   0        7.12        4.11      2.20 o 
   3   7   0      856.25      880.12     24.41 o 
   4   7   0      107.82      108.90     14.00 o 
   5   7   0        6.19        5.56      4.95 o 
   6   7   0       13.34       11.01      4.71 o 
   7   7   0      864.90      869.77     29.46 o 
   8   7   0        0.15        7.29      3.83 o 
   9   7   0        7.54        6.28      4.53 o 
  10   7   0       86.08      120.38     12.58 o 
  11   7   0      158.73      184.01     13.13 o 
  12   7   0       67.64       71.90     13.11 o 
  13   7   0      104.50      130.56     12.58 o 
  14   7   0       11.46        9.75      6.60 o 
   0   8   0     1795.10     1866.75     91.31 o 
   1   8   0     1169.05     1147.25     39.20 o 
   2   8   0      852.50      836.36     30.37 o 
   3   8   0      570.42      549.32     25.29 o 
   4   8   0      576.32      592.72     47.20 o 
   5   8   0      288.53      269.69     20.60 o 
   6   8   0      199.19      239.14     26.39 o 
   7   8   0       18.33        7.60      5.63 o 
   8   8   0       77.79       76.65      9.21 o 
   9   8   0       91.22       97.79     10.52 o 
  10   8   0      173.46      147.41     11.12 o 
  11   8   0       17.95        9.95      7.01 o 
  12   8   0       35.46       39.62      8.40 o 
  13   8   0       68.10       50.06      9.87 o 
   1   9   0      345.27      376.91     20.46 o 
   2   9   0      115.48      108.85      9.78 o 
   3   9   0        7.98       12.54      6.96 o 
   4   9   0      341.51      320.80     20.45 o 
   5   9   0      249.71      226.97     14.94 o 
   6   9   0      123.08      103.30      9.72 o 
   7   9   0        2.17        6.98      6.30 o 
   8   9   0       39.59       40.44      9.22 o 
   9   9   0        1.68       31.78      9.38 o 
  10   9   0       24.71       40.84     11.47 o 
  11   9   0        9.13        5.68      8.46 o 
  12   9   0       47.63       45.91     14.19 o 
  13   9   0        4.71       -4.63      7.95 o 
   0  10   0      327.69      363.44     37.50 o 
   1  10   0      332.72      316.83     24.92 o 
   2  10   0        1.98        5.04      7.23 o 
   3  10   0       19.37        7.43      9.62 o 
   4  10   0       83.40       64.85     14.10 o 
   5  10   0      342.00      311.84     30.37 o 
   6  10   0        0.57        7.73      7.41 o 
   7  10   0       20.85        8.75      8.87 o 
   8  10   0      132.89      132.00     26.79 o 
   9  10   0      161.15      152.33     16.80 o 
  10  10   0        0.58       14.03      9.61 o 
  11  10   0       38.25       55.33     16.13 o 
  12  10   0        0.03       -7.73      9.25 o 
   1  11   0      265.35      294.67     25.29 o 
   2  11   0      378.12      478.30     33.13 o 
   3  11   0      209.96      223.02     53.77 o 
   4  11   0       51.63       58.00     22.75 o 
   5  11   0        3.67        5.00      8.02 o 
   6  11   0        1.51       -4.41      7.91 o 
   7  11   0        1.70        0.07     11.18 o 
   8  11   0        0.01       11.24      9.08 o 
   9  11   0        3.57        4.71      9.16 o 
  10  11   0        8.90       16.33     11.25 o 
   0  12   0       92.25      129.43     28.73 o 
   1  12   0      257.93      283.67     57.92 o 
   2  12   0        2.34       13.12     16.62 o 
   3  12   0       32.45       27.72     20.58 o 
   4  12   0        1.71       11.96     18.01 o 
   5  12   0      104.47       54.10     10.83 o 
   6  12   0        4.85       -3.53     14.52 o 
   7  12   0       35.40       44.43     10.90 o 
   8  12   0       55.13       31.81     15.66 o 
   9  12   0        2.32        4.85     10.19 o 
   1  13   0       31.81       31.98     13.74 o 
   2  13   0      135.24      234.40     38.59 o 
   3  13   0       44.65       41.85     22.59 o 
   4  13   0      185.99      180.05     37.89 o 
   5  13   0      159.77      162.15     14.44 o 
   6  13   0       22.18       15.57     10.72 o 
   7  13   0      102.60      112.27     44.21 o 
   0  14   0      345.72      339.70     30.51 o 
   1  14   0       13.46        8.78     13.35 o 
   2  14   0        9.53        7.81     13.08 o 
   3  14   0       36.40       47.19     17.36 o 
   4  14   0      145.71      147.51     32.77 o 
 -16   1   1        6.65        6.58      5.87 o 
 -15   1   1       80.73       98.48      8.77 o 
 -14   1   1      546.74      628.22     15.68 o 
 -13   1   1       51.67       54.18      5.36 o 
 -12   1   1       24.57       16.27      3.76 o 
 -11   1   1     1169.99     1272.20     21.80 o 
 -10   1   1      617.14      609.55     10.98 o 
  -9   1   1       13.23       13.31      2.35 o 
  -8   1   1      333.75      395.21      9.67 o 
  -7   1   1        0.13        2.10      1.56 o 
  -6   1   1      568.08      599.23      9.43 o 
  -5   1   1      226.16      263.64      5.56 o 
  -4   1   1     4159.14     4750.91     65.59 o 
  -3   1   1     2623.50     3016.76     45.85 o 
  -2   1   1     2776.44     2832.84     52.29 o 
  -1   1   1      578.89      606.60     20.65 o 
   0   1   1     1122.35     1010.87     15.48 o 
   1   1   1     8986.81     9400.85    118.90 o 
   2   1   1     1089.01     1097.93     18.53 o 
   3   1   1     1277.16     1199.07     17.54 o 
   4   1   1      751.16      745.48     10.80 o 
   5   1   1      366.01      389.42      7.02 o 
   6   1   1      667.73      896.28     13.23 o 
   7   1   1      413.43      382.00      7.46 o 
   8   1   1      538.93      517.55      9.48 o 
   9   1   1        5.17        4.43      2.17 o 
  10   1   1     1791.23     1870.17     29.24 o 
  11   1   1      262.91      271.59     10.37 o 
  12   1   1      368.51      390.61     11.72 o 
  13   1   1       10.58       11.78      3.93 o 
  14   1   1      196.13      173.06     10.75 o 
  15   1   1       66.32       56.85      7.91 o 
 -16   2   1        9.48       15.48      6.54 o 
 -15   2   1       57.58       52.48      7.32 o 
 -14   2   1       26.46       27.65      6.72 o 
 -13   2   1      168.84      154.95     10.42 o 
 -12   2   1       49.29       63.15      6.30 o 
 -11   2   1     1223.71     1233.39     20.75 o 
 -10   2   1      437.47      451.56      9.67 o 
  -9   2   1      771.58      788.70     13.60 o 
  -8   2   1       93.88      121.17      4.31 o 
  -7   2   1       24.52        7.99      1.72 o 
  -6   2   1     2200.47     2172.48     31.07 o 
  -5   2   1     1830.95     1781.87     24.17 o 
  -4   2   1       26.97       40.32      3.66 o 
  -3   2   1    38262.18    38883.03    562.73 o 
  -2   2   1     1245.31     1210.28     21.05 o 
  -1   2   1      774.40      805.34     19.27 o 
   0   2   1     1289.40     1230.85     27.98 o 
   1   2   1      850.20      870.28     13.28 o 
   2   2   1    57200.43    59026.40    783.35 o 
   3   2   1      289.20      344.55      7.57 o 
   4   2   1     1686.88     1856.07     24.95 o 
   5   2   1     4033.33     4607.45     54.52 o 
   6   2   1      328.21      339.25      6.50 o 
   7   2   1      144.21      149.41      4.59 o 
   8   2   1     1625.47     1740.54     23.71 o 
   9   2   1        5.20        4.23      2.24 o 
  10   2   1      344.86      357.06      8.87 o 
  11   2   1       85.40       81.54      6.85 o 
  12   2   1      231.48      207.07     12.56 o 
  13   2   1       33.43       52.25      6.72 o 
  14   2   1      308.94      397.39     14.92 o 
  15   2   1      245.09      274.11     15.63 o 
 -16   3   1       35.44       44.40     10.84 o 
 -15   3   1        3.77        1.19      8.96 o 
 -14   3   1       10.42        9.73      6.47 o 
 -13   3   1       84.79       85.75     14.02 o 
 -12   3   1      162.31      154.84     12.49 o 
 -11   3   1       88.92       83.07      5.42 o 
 -10   3   1     2381.05     2397.10     34.09 o 
  -9   3   1      181.16      158.93      6.37 o 
  -8   3   1      185.13      175.19      6.59 o 
  -7   3   1      151.89      138.58      6.07 o 
  -6   3   1     1486.19     1654.94     29.75 o 
  -5   3   1     3638.66     4350.60     62.59 o 
  -4   3   1     4276.85     4700.35     71.08 o 
  -3   3   1     1866.67     1722.68     27.46 o 
  -2   3   1      300.00      263.84      7.24 o 
  -1   3   1     4724.17     4073.90     85.96 o 
   0   3   1      517.45      447.83     15.42 o 
   1   3   1     4090.64     4164.38     67.83 o 
   2   3   1     1003.83      931.78     21.39 o 
   3   3   1        4.34       -1.77      1.82 o 
   4   3   1     1135.74     1132.88     21.36 o 
   5   3   1     2244.80     2632.55     43.91 o 
   6   3   1      327.63      257.70      6.96 o 
   7   3   1       48.38       25.08      2.79 o 
   8   3   1       56.31       58.50      4.07 o 
   9   3   1     1356.73     1387.25     22.14 o 
  10   3   1       67.30       52.06      4.58 o 
  11   3   1      399.13      445.69     15.62 o 
  12   3   1       76.03       89.70      8.22 o 
  13   3   1        6.45        6.96      5.44 o 
  14   3   1        1.12        6.89      5.81 o 
  15   3   1        8.41        9.67      6.65 o 
 -16   4   1      120.57      110.33     15.29 o 
 -15   4   1        0.99        4.58      7.53 o 
 -14   4   1       80.20       76.54     10.23 o 
 -13   4   1      424.68      446.38     19.26 o 
 -12   4   1      118.37      135.33      9.49 o 
 -11   4   1       31.62       28.63      4.61 o 
 -10   4   1      440.62      449.45     13.88 o 
  -9   4   1      191.04      180.72     12.83 o 
  -8   4   1     1095.29     1047.64     25.07 o 
  -7   4   1        5.66        3.82      3.11 o 
  -6   4   1      147.32      194.99      8.66 o 
  -5   4   1      596.27      787.50     16.68 o 
  -4   4   1     3472.57     3857.26     60.38 o 
  -3   4   1      969.85     1004.71     18.54 o 
  -2   4   1     2393.42     2524.42     36.67 o 
  -1   4   1     2812.98     2532.69     56.75 o 
   0   4   1        0.36        3.15      2.64 o 
   1   4   1     3842.90     3754.73     52.99 o 
   2   4   1      694.85      704.57     17.69 o 
   3   4   1      148.90      167.55      5.11 o 
   4   4   1    15450.00    16170.75    217.97 o 
   5   4   1    14427.58    15196.34    221.16 o 
   6   4   1      593.35      635.84     17.18 o 
   7   4   1      111.95      113.81      6.40 o 
   8   4   1       53.14       53.56      7.26 o 
   9   4   1      568.26      613.58     14.39 o 
  10   4   1      164.82      178.91      8.47 o 
  11   4   1       16.27        8.04      4.27 o 
  12   4   1      380.03      319.58     19.86 o 
  13   4   1      160.08      152.76     15.70 o 
  14   4   1        2.02        9.55      8.01 o 
  15   4   1        8.90        4.62      7.15 o 
 -15   5   1       61.54       48.26     13.40 o 
 -14   5   1      190.86      219.38     20.38 o 
 -13   5   1       29.97       29.86      6.38 o 
 -12   5   1       35.86       23.58      6.22 o 
 -11   5   1       47.51       42.29      6.34 o 
 -10   5   1        0.43        7.01      4.82 o 
  -9   5   1       65.74       28.89      5.58 o 
  -8   5   1      566.07      610.44     28.42 o 
  -7   5   1      627.51      610.29     32.09 o 
  -6   5   1        7.00       15.58      2.82 o 
  -5   5   1     1234.81     1239.03     20.71 o 
  -4   5   1        7.93        6.40      2.58 o 
  -3   5   1        3.78        7.59      2.99 o 
  -2   5   1      116.66      148.79      6.11 o 
  -1   5   1        0.06        3.36      2.82 o 
   0   5   1       39.88       45.42      4.64 o 
   1   5   1     4827.85     5006.62     95.35 o 
   2   5   1      851.27      939.06     21.44 o 
   3   5   1      845.28      893.99     18.11 o 
   4   5   1        0.02        2.46      1.62 o 
   5   5   1       44.93       39.88      5.15 o 
   6   5   1     2931.12     3044.02     50.86 o 
   7   5   1      615.06      593.06     17.76 o 
   8   5   1        7.39       14.03      4.33 o 
   9   5   1       10.35       12.78      4.39 o 
  10   5   1      528.49      528.30     20.68 o 
  11   5   1       20.22       19.87      6.07 o 
  12   5   1        9.40       11.63      5.40 o 
  13   5   1       59.91       48.40      9.39 o 
  14   5   1        5.66        8.20      7.38 o 
  15   5   1       11.60       12.90      9.48 o 
 -15   6   1        3.83        8.31      8.12 o 
 -14   6   1      122.00      135.33     12.72 o 
 -13   6   1      251.21      216.60     14.27 o 
 -12   6   1       82.76       67.81      8.92 o 
 -11   6   1        1.32       -1.38      4.28 o 
 -10   6   1        4.27        2.28      4.85 o 
  -9   6   1        0.81        8.06      4.70 o 
  -8   6   1      204.07      176.50      9.15 o 
  -7   6   1       44.35       33.61      3.71 o 
  -6   6   1       76.33       69.74      6.05 o 
  -5   6   1      563.42      612.48     20.70 o 
  -4   6   1      440.97      440.88     14.90 o 
  -3   6   1      125.72      145.89      9.10 o 
  -2   6   1        9.57       20.77      5.11 o 
  -1   6   1      448.88      483.86     15.90 o 
   0   6   1      106.03      120.56      8.48 o 
   1   6   1      474.62      499.18     16.31 o 
   2   6   1       53.16       84.33      4.86 o 
   3   6   1       66.38       66.46      4.74 o 
   4   6   1      494.72      467.73     13.88 o 
   5   6   1      227.23      219.60     11.13 o 
   6   6   1       11.68       18.51      3.13 o 
   7   6   1     6738.08     6804.22    129.88 o 
   8   6   1       12.80       22.00      4.92 o 
   9   6   1      125.51      124.64      8.73 o 
  10   6   1       35.97       25.56      5.45 o 
  11   6   1        1.32        2.99      5.22 o 
  12   6   1       62.85       60.06      9.25 o 
  13   6   1       76.55       89.25     13.34 o 
  14   6   1        6.62        3.46      9.29 o 
 -14   7   1      102.67       89.53     11.41 o 
 -13   7   1      394.58      482.41     21.19 o 
 -12   7   1       44.66       55.78      8.80 o 
 -11   7   1      255.65      240.20     18.20 o 
 -10   7   1      384.64      364.39     14.53 o 
  -9   7   1      197.81      177.09      9.19 o 
  -8   7   1      113.72      124.40      8.84 o 
  -7   7   1      483.32      470.61     16.06 o 
  -6   7   1      431.86      418.65     16.09 o 
  -5   7   1       91.56       95.25      9.34 o 
  -4   7   1       65.08       58.68      6.44 o 
  -3   7   1      297.62      311.13     12.29 o 
  -2   7   1      174.96      175.18     15.75 o 
  -1   7   1      444.07      473.06     19.48 o 
   0   7   1     1344.68     1462.04     41.94 o 
   1   7   1      715.76      755.79     41.66 o 
   2   7   1     1847.72     1902.51     37.41 o 
   3   7   1      370.13      356.50     10.32 o 
   4   7   1       66.94       70.61      9.94 o 
   5   7   1       60.11       54.77      6.73 o 
   6   7   1      122.93      151.54      9.50 o 
   7   7   1      670.14      746.59     17.62 o 
   8   7   1     1030.65     1046.94     22.17 o 
   9   7   1      385.88      367.71     14.60 o 
  10   7   1       44.77       43.18      6.97 o 
  11   7   1      109.54      113.84     11.20 o 
  12   7   1      116.22      101.56     15.94 o 
  13   7   1       50.09       23.95      8.25 o 
  14   7   1       54.99       38.99     11.45 o 
 -14   8   1        7.63        5.40      8.21 o 
 -13   8   1        8.15        8.27      7.99 o 
 -12   8   1        2.23        2.59      6.03 o 
 -11   8   1      263.78      246.62     18.83 o 
 -10   8   1       10.21       12.81      8.26 o 
  -9   8   1        4.54        9.00      6.05 o 
  -8   8   1        6.13        4.05      5.56 o 
  -7   8   1       86.65       66.20      8.41 o 
  -6   8   1       18.11       20.40      6.59 o 
  -5   8   1       66.58       73.16     13.93 o 
  -4   8   1      120.62      108.31      7.75 o 
  -3   8   1      875.37      912.61     29.16 o 
  -2   8   1       86.61      115.00     13.36 o 
  -1   8   1        4.44        0.06      5.03 o 
   0   8   1      125.48      149.91     12.70 o 
   1   8   1       42.48       43.34     10.17 o 
   2   8   1       46.89       52.74      4.95 o 
   3   8   1     1196.84     1277.06     28.13 o 
   4   8   1      109.07      110.15     10.09 o 
   5   8   1      673.99      634.23     20.86 o 
   6   8   1      828.64      839.34     34.13 o 
   7   8   1      111.47      101.89     10.04 o 
   8   8   1       15.76       18.53      6.80 o 
   9   8   1      658.05      696.14     26.40 o 
  10   8   1       80.13       72.06      9.33 o 
  11   8   1       95.56      108.93     11.38 o 
  12   8   1       48.19       46.04      9.38 o 
  13   8   1        7.84        0.48      7.12 o 
 -13   9   1       13.61       12.83      9.81 o 
 -12   9   1      130.70      106.23     13.28 o 
 -11   9   1      217.18      281.69     22.84 o 
 -10   9   1      108.74      122.38     25.89 o 
  -9   9   1        7.02       18.16     10.81 o 
  -8   9   1      326.51      273.50     32.58 o 
  -7   9   1       41.93       29.56      7.36 o 
  -6   9   1      737.34      738.17     28.74 o 
  -5   9   1      296.16      304.26     16.37 o 
  -4   9   1      228.17      229.49     15.37 o 
  -3   9   1      140.03      108.31     12.10 o 
  -2   9   1      852.15      838.55     30.84 o 
  -1   9   1      595.64      593.93     31.07 o 
   0   9   1        0.02        9.26      7.93 o 
   1   9   1     2127.98     2227.60     61.64 o 
   2   9   1      141.94      141.12      9.42 o 
   3   9   1      276.39      247.70     10.46 o 
   4   9   1       94.56       66.26     19.78 o 
   5   9   1      125.58      146.30     10.72 o 
   6   9   1      160.63      171.87     12.23 o 
   7   9   1      243.14      261.23     35.06 o 
   8   9   1        3.04        2.48      7.48 o 
   9   9   1       28.57       33.67     10.30 o 
  10   9   1        0.61        7.49     10.51 o 
  11   9   1       20.37       20.11      7.72 o 
  12   9   1        0.14       -0.21      6.96 o 
 -12  10   1        0.99       -2.82      9.82 o 
 -11  10   1       18.96       18.32     11.04 o 
 -10  10   1      107.22      129.73     43.13 o 
  -9  10   1       19.46       33.43     13.05 o 
  -8  10   1        1.67       10.12      9.22 o 
  -7  10   1       57.94       65.93     10.09 o 
  -6  10   1        8.97        8.56      7.13 o 
  -5  10   1      171.05      186.90     13.56 o 
  -4  10   1      377.77      380.62     46.86 o 
  -3  10   1       97.69      121.91     15.58 o 
  -2  10   1       29.50       53.49     10.26 o 
  -1  10   1       50.89       43.52     11.86 o 
   0  10   1       12.24       12.76      9.38 o 
   1  10   1       56.30       47.27      9.87 o 
   2  10   1      140.17      123.11      9.65 o 
   3  10   1      123.57       93.91     17.24 o 
   4  10   1      723.35      728.49     35.62 o 
   5  10   1       49.60       36.60      9.69 o 
   6  10   1       28.91       18.50      9.24 o 
   7  10   1       42.12       18.26      8.99 o 
   8  10   1        1.54        1.52      9.22 o 
   9  10   1       26.42       30.08     10.71 o 
  10  10   1       25.58       19.36     10.49 o 
  11  10   1        0.60       -3.63      7.28 o 
 -11  11   1      151.26      149.51     21.88 o 
 -10  11   1       21.87       48.10     12.69 o 
  -9  11   1       20.59       20.23     15.45 o 
  -8  11   1      138.57      132.39     17.61 o 
  -7  11   1      440.14      446.76     27.75 o 
  -6  11   1      487.07      520.29     28.11 o 
  -5  11   1      252.79      226.73     25.54 o 
  -4  11   1       48.81       26.32     12.86 o 
  -3  11   1      133.00      145.37     20.91 o 
  -2  11   1       18.60       17.71     10.57 o 
  -1  11   1       26.73       51.09     16.65 o 
   0  11   1       14.24       29.58     11.47 o 
   1  11   1       84.59       93.95     22.40 o 
   2  11   1        3.52       10.78     14.98 o 
   3  11   1       40.57       49.61     21.82 o 
   4  11   1       17.26       18.48     12.00 o 
   5  11   1        5.43       11.53     12.31 o 
   6  11   1        8.94        3.83      7.45 o 
   7  11   1       18.96       13.29      8.31 o 
   8  11   1       12.45        8.91      9.43 o 
   9  11   1       25.69       26.05     11.03 o 
  10  11   1      203.85      212.28     48.63 o 
  -9  12   1       29.97       12.05     10.42 o 
  -8  12   1       20.78       32.70     12.91 o 
  -7  12   1       52.75       37.81     14.95 o 
  -6  12   1       12.00        5.52      9.22 o 
  -5  12   1      104.67       87.69     11.67 o 
  -4  12   1      251.78      246.90     40.61 o 
  -3  12   1      126.18       91.85     26.17 o 
  -2  12   1       40.08       36.47     10.36 o 
  -1  12   1      435.50      432.55     42.12 o 
   0  12   1       49.47       42.94     13.81 o 
   1  12   1      149.57      180.24     22.63 o 
   2  12   1       65.18       64.13     23.68 o 
   3  12   1      263.67      278.50     41.07 o 
   4  12   1      155.49      160.06     13.63 o 
   5  12   1      154.82      146.71     14.42 o 
   6  12   1      191.75      168.83     16.18 o 
   7  12   1        1.81        5.91      8.43 o 
   8  12   1      145.91      145.46     24.18 o 
   9  12   1       42.34       71.27     48.22 o 
  -8  13   1       36.54       36.64     12.15 o 
  -7  13   1        1.88       12.96     12.35 o 
  -6  13   1        0.18        4.67      9.13 o 
  -5  13   1       35.47       39.92     10.18 o 
  -4  13   1        0.16        4.43     18.17 o 
  -3  13   1       40.95       13.04     19.33 o 
  -2  13   1       49.20       38.28     21.51 o 
  -1  13   1        3.54        3.78      9.08 o 
   0  13   1      212.54      253.60     21.38 o 
   1  13   1       65.53       55.02     16.48 o 
   2  13   1        1.57        1.89     10.98 o 
   3  13   1        5.87        4.79     11.94 o 
   4  13   1       34.64       28.20     14.24 o 
   5  13   1        0.43        2.10      7.96 o 
   6  13   1        9.56       15.66      9.08 o 
   7  13   1      101.78       77.98     14.25 o 
  -5  14   1       82.08       72.36     29.12 o 
  -4  14   1       28.62        2.56     20.65 o 
  -3  14   1        1.49       -8.62     16.30 o 
  -2  14   1      135.83      132.85     32.84 o 
  -1  14   1       26.30       18.71     21.51 o 
   0  14   1        0.83        6.52     10.41 o 
   1  14   1       16.70       13.57     12.24 o 
   2  14   1       19.59        6.93     12.41 o 
   3  14   1        7.82       15.99     13.61 o 
   4  14   1       64.71       59.72     18.05 o 
 -17   0   2      232.78      245.36     41.07 o 
 -16   0   2       79.99       72.74     11.51 o 
 -15   0   2     1970.04     2234.27     67.92 o 
 -14   0   2     5469.07     6158.49    159.46 o 
 -13   0   2       49.78       88.61     18.69 o 
 -12   0   2       41.31       26.69      5.32 o 
 -11   0   2      100.07       68.17     11.25 o 
 -10   0   2        0.49        5.02      3.66 o 
  -9   0   2        0.63        2.76      2.90 o 
  -8   0   2        5.09        2.62      4.45 o 
  -7   0   2      176.67      209.63      8.34 o 
  -6   0   2      859.83      936.32     18.76 o 
  -5   0   2     3172.23     3275.70     61.26 o 
  -4   0   2     7325.29     7169.11    127.30 o 
  -3   0   2      877.54      833.48     23.96 o 
  -2   0   2     1184.47     1218.91     32.23 o 
  -1   0   2     2070.44     1739.03     64.83 o 
   0   0   2        0.73        1.95      0.91 o 
   1   0   2     2599.41     2648.27    188.96 o 
   2   0   2      879.06      882.98     16.98 o 
   3   0   2    18407.11    19003.94    332.69 o 
   4   0   2     1048.05     1366.75     22.81 o 
   5   0   2      757.86      761.58     14.94 o 
   6   0   2     1229.84     1292.59     25.27 o 
   7   0   2      112.54      131.58      7.83 o 
   8   0   2      602.27      559.29     13.48 o 
   9   0   2     1206.90     1322.48     28.04 o 
  10   0   2     1104.65     1173.80     28.70 o 
  11   0   2      302.50      393.69     24.39 o 
  12   0   2       66.53       46.04      9.92 o 
  13   0   2      641.78      751.43     25.55 o 
  14   0   2       47.62       51.74      8.70 o 
  15   0   2        4.19        2.95      7.01 o 
 -17   1   2        1.14        3.23      6.17 o 
 -16   1   2        1.19       10.45      5.61 o 
 -15   1   2      343.86      346.18     13.98 o 
 -14   1   2       29.63       32.67      5.19 o 
 -13   1   2       10.79       14.30      4.01 o 
 -12   1   2        9.68       10.12      3.14 o 
 -11   1   2       10.75        9.61      2.89 o 
 -10   1   2       64.43       40.06      3.24 o 
  -9   1   2       20.39        7.41      2.09 o 
  -8   1   2       22.20        9.91      2.21 o 
  -7   1   2       86.42       89.00      4.22 o 
  -6   1   2      250.51      296.98      8.79 o 
  -5   1   2      139.85      155.64      4.41 o 
  -4   1   2     3594.19     3657.53     55.64 o 
  -3   1   2     1459.58     1496.52     26.20 o 
  -2   1   2      685.38      671.52     10.28 o 
  -1   1   2       79.34       77.50      1.59 o 
   0   1   2      115.43      176.40      2.70 o 
   1   1   2     1581.93     1889.41     25.23 o 
   2   1   2     8469.98     9287.91    124.21 o 
   3   1   2      227.69      300.79      8.03 o 
   4   1   2      669.58      767.26     11.31 o 
   5   1   2       15.41       20.70      2.03 o 
   6   1   2     1978.14     2163.02     27.49 o 
   7   1   2        5.61        4.22      1.86 o 
   8   1   2      189.75      204.23      5.98 o 
   9   1   2      512.32      509.99      9.83 o 
  10   1   2        0.02        0.13      2.57 o 
  11   1   2      100.11       90.90      5.84 o 
  12   1   2      120.12      120.47      7.24 o 
  13   1   2      154.10      147.23      9.94 o 
  14   1   2       17.19       29.87      6.54 o 
  15   1   2      116.99      128.58     10.47 o 
 -17   2   2      408.51      413.52     33.07 o 
 -16   2   2       36.89       46.19      7.20 o 
 -15   2   2       81.64       56.05      8.72 o 
 -14   2   2       62.18       85.29     14.40 o 
 -13   2   2        9.59       15.48      5.18 o 
 -12   2   2       97.59      125.60      7.56 o 
 -11   2   2      414.18      383.21      9.33 o 
 -10   2   2       61.02       54.39      3.85 o 
  -9   2   2      232.76      211.33      5.83 o 
  -8   2   2        7.63        9.52      1.81 o 
  -7   2   2       64.56       72.32      3.82 o 
  -6   2   2     1593.32     1509.93     22.61 o 
  -5   2   2     2864.24     2537.68     40.37 o 
  -4   2   2      178.31      276.00      7.77 o 
  -3   2   2    10682.15    11117.95    176.24 o 
  -2   2   2     3815.83     3718.75     54.35 o 
  -1   2   2      956.42      950.66     13.16 o 
   0   2   2     1479.59     1545.62     22.06 o 
   1   2   2    19529.93    20262.97    265.90 o 
   2   2   2    21964.94    23236.22    271.38 o 
   3   2   2      251.92      302.26      9.20 o 
   4   2   2     2303.04     2504.52     29.67 o 
   5   2   2      780.46      862.26     11.65 o 
   6   2   2      163.54      170.41      4.72 o 
   7   2   2        5.56       12.21      2.09 o 
   8   2   2     1757.95     1714.38     23.65 o 
   9   2   2      322.02      292.82      7.89 o 
  10   2   2       27.68       24.12      3.15 o 
  11   2   2       60.32       68.81      5.92 o 
  12   2   2       25.65       22.14      5.03 o 
  13   2   2       16.32       19.68      5.60 o 
  14   2   2       62.76       40.50      7.04 o 
  15   2   2        0.37       -2.93      5.76 o 
 -16   3   2      109.65       90.75     14.00 o 
 -15   3   2       83.19      101.84     12.88 o 
 -14   3   2       10.66       12.29      5.57 o 
 -13   3   2       30.64       20.43      5.36 o 
 -12   3   2        0.75        0.43      3.17 o 
 -11   3   2       48.90       36.94      4.35 o 
 -10   3   2        6.22        2.37      2.72 o 
  -9   3   2      749.56      729.87     15.04 o 
  -8   3   2      238.42      285.39     13.98 o 
  -7   3   2        0.24       15.97      2.45 o 
  -6   3   2     1781.99     2119.07     44.19 o 
  -5   3   2      199.81      185.62      6.57 o 
  -4   3   2      607.68      620.91     11.67 o 
  -3   3   2     7529.63     7617.55    121.90 o 
  -2   3   2     1857.29     1963.78     33.27 o 
  -1   3   2       74.11       44.13      5.07 o 
   0   3   2     2656.89     2413.57     36.81 o 
   1   3   2    13866.39    13754.28    170.92 o 
   2   3   2     1191.89     1146.45     16.49 o 
   3   3   2      463.87      503.88      9.55 o 
   4   3   2     4260.81     4772.25     60.44 o 
   5   3   2      905.71     1019.17     17.77 o 
   6   3   2     1350.72     1438.41     20.25 o 
   7   3   2      374.15      387.62      8.90 o 
   8   3   2       16.66       20.83      3.28 o 
   9   3   2      341.48      304.98      9.07 o 
  10   3   2       33.46       26.55      3.92 o 
  11   3   2       66.76       65.44      5.73 o 
  12   3   2      311.20      377.70     17.58 o 
  13   3   2       12.11        9.84      6.03 o 
  14   3   2      176.86      201.99     28.10 o 
  15   3   2       77.15       97.35     15.93 o 
 -16   4   2       17.46       14.13      9.27 o 
 -15   4   2       46.85       54.63     10.65 o 
 -14   4   2       13.63       18.89      7.03 o 
 -13   4   2      352.99      319.95     21.12 o 
 -12   4   2       22.95       28.17      6.67 o 
 -11   4   2       49.71       43.66      5.46 o 
 -10   4   2     1338.35     1400.92     28.50 o 
  -9   4   2        8.86        9.37      3.69 o 
  -8   4   2       43.84       52.76      7.14 o 
  -7   4   2       36.70       38.32      4.82 o 
  -6   4   2     1937.87     1959.58     37.64 o 
  -5   4   2     1645.88     1646.73     32.19 o 
  -4   4   2     1383.87     1551.93     24.34 o 
  -3   4   2       77.15      110.58      4.81 o 
  -2   4   2       35.62       23.11      2.09 o 
  -1   4   2        2.85        3.67      3.59 o 
   0   4   2       57.66       54.58      5.81 o 
   1   4   2      277.32      261.36      6.32 o 
   2   4   2     5024.79     5597.64     79.36 o 
   3   4   2     1080.14     1061.86     17.22 o 
   4   4   2     6090.83     6588.19     92.31 o 
   5   4   2        1.77        5.60      2.48 o 
   6   4   2       38.23       31.90      3.94 o 
   7   4   2     1562.00     1626.32     26.60 o 
   8   4   2        0.16        3.28      2.93 o 
   9   4   2       67.46       70.47      5.78 o 
  10   4   2      312.20      310.75     12.39 o 
  11   4   2       15.54       17.47      5.49 o 
  12   4   2       13.54        7.80      5.89 o 
  13   4   2        8.97       24.16      7.95 o 
  14   4   2       23.03       28.54      9.02 o 
 -16   5   2        2.12        5.61      8.43 o 
 -15   5   2       99.99      119.00     12.77 o 
 -14   5   2      111.89      108.11     12.72 o 
 -13   5   2      136.11      100.19     10.06 o 
 -12   5   2       23.45       31.50      6.91 o 
 -11   5   2      252.30      275.03     19.07 o 
 -10   5   2      783.78      753.18     21.94 o 
  -9   5   2      182.42      149.89      9.65 o 
  -8   5   2      171.37      126.91      8.40 o 
  -7   5   2     2463.55     2523.09     42.95 o 
  -6   5   2      216.64      175.38      6.57 o 
  -5   5   2        6.47        5.12      1.63 o 
  -4   5   2      966.04     1106.34     23.29 o 
  -3   5   2     3922.97     4231.38     73.04 o 
  -2   5   2      451.60      407.14     10.05 o 
  -1   5   2        9.51        8.74      2.70 o 
   0   5   2      251.79      189.10      8.23 o 
   1   5   2     4121.38     4190.77     65.03 o 
   2   5   2     1878.95     2027.57     38.02 o 
   3   5   2       42.55       54.61      3.92 o 
   4   5   2      200.50      237.83      6.94 o 
   5   5   2       76.53       70.45      5.15 o 
   6   5   2     1375.34     1386.94     28.35 o 
   7   5   2        5.63       11.32      4.08 o 
   8   5   2        0.89        3.82      3.46 o 
   9   5   2       28.45       25.58      4.90 o 
  10   5   2      287.34      270.34     14.81 o 
  11   5   2      410.24      417.37     20.67 o 
  12   5   2        1.21        6.20      5.24 o 
  13   5   2        0.06       -4.88      6.81 o 
  14   5   2       17.45       20.43      9.19 o 
 -15   6   2        1.85        9.78      9.13 o 
 -14   6   2      197.96      236.57     15.24 o 
 -13   6   2      104.74       94.24     10.30 o 
 -12   6   2        0.97        4.81      5.39 o 
 -11   6   2       51.79       46.15      8.27 o 
 -10   6   2        4.30        4.56      4.43 o 
  -9   6   2      481.96      497.88     14.70 o 
  -8   6   2        8.06       16.50      4.01 o 
  -7   6   2      743.09      757.25     15.25 o 
  -6   6   2      441.00      447.04     26.62 o 
  -5   6   2      517.24      559.74     29.61 o 
  -4   6   2       65.26       43.51      4.51 o 
  -3   6   2        8.24       12.46      3.06 o 
  -2   6   2      128.42       91.29      7.13 o 
  -1   6   2     1045.71     1070.40     26.77 o 
   0   6   2      252.80      209.04     10.57 o 
   1   6   2        0.20        6.87      1.95 o 
   2   6   2        1.94        4.56      2.08 o 
   3   6   2      849.23      904.85     19.09 o 
   4   6   2      761.50      754.32     17.85 o 
   5   6   2        5.78        5.48      2.30 o 
   6   6   2     4272.41     4620.51     76.30 o 
   7   6   2     1548.08     1483.96     31.28 o 
   8   6   2      196.88      183.69      9.43 o 
   9   6   2      422.84      402.76     15.43 o 
  10   6   2       13.44        9.20      4.96 o 
  11   6   2      206.92      216.47     14.21 o 
  12   6   2       12.07        4.06      6.05 o 
  13   6   2        0.68        4.08      6.61 o 
  14   6   2       14.50       16.85      9.28 o 
 -15   7   2       10.52       14.03      8.96 o 
 -14   7   2      386.28      463.45     36.09 o 
 -13   7   2       89.64      104.04     11.32 o 
 -12   7   2      300.79      297.56     43.05 o 
 -11   7   2      215.10      190.71     37.67 o 
 -10   7   2       10.52        2.08      4.59 o 
  -9   7   2      137.00      102.17      7.10 o 
  -8   7   2      207.25      197.52     11.60 o 
  -7   7   2      928.14      911.23     35.13 o 
  -6   7   2        0.08        4.03      5.13 o 
  -5   7   2      545.45      512.09     19.69 o 
  -4   7   2      226.44      240.29     18.51 o 
  -3   7   2       22.81       27.14      7.68 o 
  -2   7   2     2383.93     2491.08     63.37 o 
  -1   7   2     1510.51     1537.97     43.09 o 
   0   7   2      311.13      389.68     21.15 o 
   1   7   2       13.55       13.01      2.81 o 
   2   7   2      759.85      736.14     16.13 o 
   3   7   2        5.42        7.55      3.36 o 
   4   7   2      145.71      149.16      8.26 o 
   5   7   2       25.25       24.14      5.44 o 
   6   7   2       92.31       62.23      7.42 o 
   7   7   2       60.66       37.35      5.57 o 
   8   7   2       28.66       25.65      5.05 o 
   9   7   2       29.68       29.38      5.88 o 
  10   7   2        0.75        4.88      5.42 o 
  11   7   2       13.52       13.21      9.16 o 
  12   7   2       92.68       93.47     11.24 o 
  13   7   2        0.54        5.08      7.29 o 
 -14   8   2      277.51      280.33     28.27 o 
 -13   8   2       47.74       38.78      9.49 o 
 -12   8   2       50.79       31.92     14.59 o 
 -11   8   2       70.27       66.62     17.94 o 
 -10   8   2      193.79      162.68     15.60 o 
  -9   8   2      650.11      674.50     31.69 o 
  -8   8   2       80.25      109.57     13.77 o 
  -7   8   2      123.41       95.12      9.17 o 
  -6   8   2        0.65        9.41      5.69 o 
  -5   8   2       31.90       21.54      5.77 o 
  -4   8   2       44.17       55.33     12.93 o 
  -3   8   2     1846.69     1875.74     43.09 o 
  -2   8   2      282.43      284.32     22.49 o 
  -1   8   2       97.25       81.55     12.60 o 
   0   8   2     1874.01     1797.59     51.12 o 
   1   8   2       11.52       14.00      3.94 o 
   2   8   2     1130.59     1128.64     27.78 o 
   3   8   2      553.30      540.22     15.84 o 
   4   8   2     1051.27     1077.88     29.57 o 
   5   8   2      221.54      141.93     10.21 o 
   6   8   2       92.41       80.60      8.12 o 
   7   8   2       82.00       60.92      7.81 o 
   8   8   2       99.90       77.95     10.46 o 
   9   8   2     1727.46     1670.93     46.61 o 
  10   8   2       72.72       78.87     10.10 o 
  11   8   2       23.38       26.29      7.88 o 
  12   8   2      341.55      331.14     20.06 o 
 -13   9   2        9.27        6.49      8.40 o 
 -12   9   2      154.40      203.45     21.15 o 
 -11   9   2      211.39      233.56     25.30 o 
 -10   9   2        3.39       12.47     10.68 o 
  -9   9   2        9.46        9.99      9.41 o 
  -8   9   2       81.64       67.48      9.50 o 
  -7   9   2       41.27       25.92      6.92 o 
  -6   9   2       28.93       15.00      7.56 o 
  -5   9   2       30.74       21.20      6.40 o 
  -4   9   2     1570.00     1569.87     85.96 o 
  -3   9   2       42.50       20.64      7.62 o 
  -2   9   2        0.12        5.68      6.08 o 
  -1   9   2       14.07       16.83      8.97 o 
   0   9   2      357.49      369.98     25.59 o 
   1   9   2      188.67      173.02     15.45 o 
   2   9   2     1714.31     1720.35     42.18 o 
   3   9   2      148.38      139.58      9.52 o 
   4   9   2        0.01       -0.08      5.70 o 
   5   9   2       30.91       32.62      7.43 o 
   6   9   2       49.79       34.73      8.81 o 
   7   9   2       11.32        7.82      7.22 o 
   8   9   2        0.10       12.78      7.78 o 
   9   9   2       29.65       31.91     10.43 o 
  10   9   2       18.12       16.55      6.79 o 
  11   9   2        3.57        4.52      7.29 o 
  12   9   2      141.83      125.00     17.69 o 
 -12  10   2       74.85       55.55     16.44 o 
 -11  10   2        5.66        8.41     11.94 o 
 -10  10   2      483.16      521.70     43.17 o 
  -9  10   2      412.25      377.01     52.95 o 
  -8  10   2       23.94       21.76     10.16 o 
  -7  10   2       10.58        9.54      7.71 o 
  -6  10   2       15.86       24.08      7.46 o 
  -5  10   2      168.31      184.92     12.97 o 
  -4  10   2      243.92      261.61     52.18 o 
  -3  10   2        0.50        1.59      6.01 o 
  -2  10   2      577.74      478.83     28.97 o 
  -1  10   2      150.59      163.56     19.07 o 
   0  10   2        8.15        3.59      8.23 o 
   1  10   2      235.44      236.54     25.12 o 
   2  10   2       29.23       27.80      9.60 o 
   3  10   2     1691.66     1684.27     52.60 o 
   4  10   2       14.27       24.91      9.39 o 
   5  10   2      371.40      379.32     20.97 o 
   6  10   2        5.92       10.91      7.24 o 
   7  10   2        3.45       14.64      8.12 o 
   8  10   2      638.24      687.69     51.35 o 
   9  10   2       27.64       18.52     10.51 o 
  10  10   2        4.19        9.94      7.86 o 
  11  10   2      904.62     1054.11     41.12 o 
 -11  11   2       54.51       36.58     17.53 o 
 -10  11   2        1.96       21.54     13.30 o 
  -9  11   2      208.02      186.53     21.22 o 
  -8  11   2       21.55       31.53     17.74 o 
  -7  11   2      401.27      368.05     83.93 o 
  -6  11   2      369.60      355.78     22.12 o 
  -5  11   2       39.40       43.41      7.93 o 
  -4  11   2       20.54       -6.06     13.59 o 
  -3  11   2       32.76       30.51     12.03 o 
  -2  11   2      534.32      587.76     26.91 o 
  -1  11   2      139.10      133.74     14.87 o 
   0  11   2       49.91       61.91     11.00 o 
   1  11   2      285.69      292.25     19.05 o 
   2  11   2       79.72       92.27     11.46 o 
   3  11   2      373.65      335.47     17.77 o 
   4  11   2       31.36       20.07      7.96 o 
   5  11   2      994.32      997.33     40.52 o 
   6  11   2       87.69       83.88     22.66 o 
   7  11   2        0.15        5.68     11.95 o 
   8  11   2        8.54       -2.72      8.83 o 
   9  11   2      150.61      154.19     28.25 o 
 -10  12   2      145.74      124.37     20.34 o 
  -9  12   2        7.75       -4.43     10.47 o 
  -8  12   2        6.98        7.93     12.58 o 
  -7  12   2        2.77       -1.41      8.61 o 
  -6  12   2       59.06       60.48     12.46 o 
  -5  12   2       23.87       -0.23     16.07 o 
  -4  12   2        1.93        4.97     15.76 o 
  -3  12   2        9.37      -11.18     14.29 o 
  -2  12   2        4.47        2.47      8.21 o 
  -1  12   2       45.82       31.89     10.89 o 
   0  12   2      106.76      111.44     15.11 o 
   1  12   2       29.11       34.29     10.52 o 
   2  12   2        6.77       13.00     11.28 o 
   3  12   2       11.92       17.71      7.33 o 
   4  12   2      158.62      142.01     13.79 o 
   5  12   2      125.32      128.14     14.17 o 
   6  12   2       14.69       10.55      8.73 o 
   7  12   2        8.43        8.88      9.21 o 
   8  12   2      155.64      163.27     27.28 o 
  -8  13   2       75.30       67.20     24.88 o 
  -7  13   2       59.07       62.05     15.02 o 
  -6  13   2      973.41     1140.80     54.58 o 
  -5  13   2        3.57      -14.05     17.16 o 
  -4  13   2       68.17       51.09     24.22 o 
  -3  13   2       42.25       12.66     19.18 o 
  -2  13   2        0.04       -8.46     17.31 o 
  -1  13   2       53.28       51.52     12.18 o 
   0  13   2       57.63       64.33     13.62 o 
   1  13   2        2.90        0.56     10.13 o 
   2  13   2       61.63       58.94     34.90 o 
   3  13   2      290.08      312.26     62.46 o 
   4  13   2       13.98        9.83      8.17 o 
   5  13   2       13.83       15.72      8.92 o 
   6  13   2      342.68      408.23     25.08 o 
  -5  14   2       10.93      -11.41     20.19 o 
  -4  14   2       34.00       22.13     22.75 o 
  -3  14   2       31.05       15.06     21.12 o 
  -2  14   2      110.45       96.66     29.35 o 
  -1  14   2        1.01       -5.82     12.06 o 
   0  14   2       50.90       63.38     17.24 o 
   1  14   2       87.14      103.97     20.38 o 
   2  14   2        6.00        8.62     14.05 o 
   3  14   2        0.99       -2.68     12.82 o 
 -17   1   3        2.21        8.70      6.11 o 
 -16   1   3       36.56       45.90      8.51 o 
 -15   1   3      392.72      420.56     12.71 o 
 -14   1   3       20.40       22.03      4.72 o 
 -13   1   3       56.27       67.20      6.02 o 
 -12   1   3      178.33      169.52      7.07 o 
 -11   1   3      434.30      416.01     10.07 o 
 -10   1   3        7.65        6.73      2.18 o 
  -9   1   3      241.27      212.66      6.46 o 
  -8   1   3      299.98      336.66      7.89 o 
  -7   1   3        2.94        3.38      1.84 o 
  -6   1   3      188.92      219.66      6.07 o 
  -5   1   3     1219.63     1241.95     19.66 o 
  -4   1   3      837.30      780.32     15.48 o 
  -3   1   3     4536.78     4773.47     76.92 o 
  -2   1   3    10136.36    10366.00    148.51 o 
  -1   1   3     3083.75     2980.79     32.65 o 
   0   1   3     7082.65     7358.78     78.79 o 
   1   1   3      646.31      655.51      9.35 o 
   2   1   3     7763.07     8056.30    108.68 o 
   3   1   3       50.96       39.42      4.48 o 
   4   1   3      586.93      561.36      8.35 o 
   5   1   3     4110.31     3995.25     47.16 o 
   6   1   3     5737.02     5839.45     64.96 o 
   7   1   3      126.91       99.03      4.27 o 
   8   1   3      391.84      425.35      8.74 o 
   9   1   3      689.14      616.98     11.76 o 
  10   1   3       77.40       90.41      5.34 o 
  11   1   3      363.76      385.28     11.71 o 
  12   1   3       77.40       77.79      6.78 o 
  13   1   3        3.83        7.66      4.88 o 
  14   1   3       88.13       92.52      9.02 o 
 -17   2   3     1589.43     2014.14     55.93 o 
 -16   2   3       42.41       45.16      9.10 o 
 -15   2   3       22.63       16.85      6.37 o 
 -14   2   3       99.78      104.54      9.44 o 
 -13   2   3     1977.98     2210.17     49.05 o 
 -12   2   3     1308.45     1427.25     27.74 o 
 -11   2   3       37.85       31.43      3.26 o 
 -10   2   3      391.40      424.43      9.03 o 
  -9   2   3        7.23       11.94      2.03 o 
  -8   2   3        1.87       27.67      2.38 o 
  -7   2   3      692.36      697.75     21.14 o 
  -6   2   3      196.64      215.40      7.25 o 
  -5   2   3      331.20      339.77      8.25 o 
  -4   2   3     1516.24     1639.13     28.98 o 
  -3   2   3     1142.98     1089.79     17.71 o 
  -2   2   3       54.45       51.99      2.36 o 
  -1   2   3      410.44      451.57      6.95 o 
   0   2   3    10259.94    10322.76    115.42 o 
   1   2   3     9341.79    10304.14    115.58 o 
   2   2   3      410.09      586.83      9.12 o 
   3   2   3     1011.12     1108.78     13.51 o 
   4   2   3     3965.88     4308.97     54.15 o 
   5   2   3      573.45      501.04      8.43 o 
   6   2   3       21.77       21.44      2.22 o 
   7   2   3      654.31      713.77     12.12 o 
   8   2   3       26.56       23.21      2.87 o 
   9   2   3        4.71        0.17      2.25 o 
  10   2   3        1.29        3.53      3.27 o 
  11   2   3        0.55       -1.13      3.44 o 
  12   2   3      358.96      337.88     15.10 o 
  13   2   3       92.29       87.48      8.46 o 
  14   2   3       52.21       66.26      8.18 o 
 -17   3   3       23.47       -1.48     11.11 o 
 -16   3   3      107.12      113.69     13.70 o 
 -15   3   3       60.40       65.43      8.15 o 
 -14   3   3      126.02      102.56     13.32 o 
 -13   3   3      503.11      527.52     16.13 o 
 -12   3   3      204.09      191.92      9.60 o 
 -11   3   3       19.61       16.28      3.56 o 
 -10   3   3       94.74      114.44      6.06 o 
  -9   3   3      892.09      950.56     17.74 o 
  -8   3   3      704.48      756.68     13.63 o 
  -7   3   3      133.66      170.75      7.19 o 
  -6   3   3       13.89       27.08      3.05 o 
  -5   3   3     1622.86     1623.06     27.38 o 
  -4   3   3     2509.55     2446.55     38.88 o 
  -3   3   3     1012.90     1006.38     16.61 o 
  -2   3   3     5366.91     5107.71     69.74 o 
  -1   3   3      614.88      599.27      8.65 o 
   0   3   3     1933.33     1797.53     26.39 o 
   1   3   3      405.63      429.36      6.58 o 
   2   3   3     1682.35     1837.84     22.78 o 
   3   3   3     8665.79     9539.87    115.93 o 
   4   3   3       50.98       90.94      3.82 o 
   5   3   3      823.16      944.80     14.56 o 
   6   3   3       30.85       16.15      2.50 o 
   7   3   3      467.10      413.11      9.49 o 
   8   3   3      287.97      280.01      8.34 o 
   9   3   3       77.24       83.97      6.62 o 
  10   3   3       29.01       24.55      4.18 o 
  11   3   3       29.76       11.83      5.06 o 
  12   3   3        3.06        3.20      5.29 o 
  13   3   3        9.37       18.43      6.40 o 
  14   3   3       29.34       14.32      7.17 o 
 -17   4   3       54.55       44.73     11.38 o 
 -16   4   3       80.30       76.42     15.79 o 
 -15   4   3       29.97       35.23      8.34 o 
 -14   4   3       86.33       50.38      8.61 o 
 -13   4   3      561.22      527.84     23.61 o 
 -12   4   3      396.65      355.35     15.00 o 
 -11   4   3       57.40       49.39      6.19 o 
 -10   4   3     3076.94     3159.02     53.29 o 
  -9   4   3     1160.64     1112.22     22.82 o 
  -8   4   3       99.36       76.34      6.66 o 
  -7   4   3        0.51       13.86      3.68 o 
  -6   4   3      992.84     1203.12     22.40 o 
  -5   4   3     2754.12     2806.37     41.43 o 
  -4   4   3     1006.95      918.67     16.86 o 
  -3   4   3      988.27     1203.57     21.42 o 
  -2   4   3      450.54      469.57     11.24 o 
  -1   4   3       45.06       37.92      2.11 o 
   0   4   3      934.69     1000.71     14.56 o 
   1   4   3     2755.88     3018.99     39.24 o 
   2   4   3     2297.59     2331.58     31.23 o 
   3   4   3      547.63      639.90     11.56 o 
   4   4   3     1321.40     1599.06     25.31 o 
   5   4   3     1104.99     1118.39     19.48 o 
   6   4   3       93.90       92.81      5.42 o 
   7   4   3      492.16      455.28     11.55 o 
   8   4   3     1618.97     1604.03     27.48 o 
   9   4   3       58.38       70.76      5.92 o 
  10   4   3       35.39       30.66      5.32 o 
  11   4   3       89.03      100.99      8.94 o 
  12   4   3      147.64      142.36     13.22 o 
  13   4   3       88.93       88.15     10.42 o 
  14   4   3       58.02       38.83      8.78 o 
 -16   5   3        0.82        9.72      7.98 o 
 -15   5   3       24.60       22.96     10.62 o 
 -14   5   3      195.39      163.58     10.87 o 
 -13   5   3      546.70      521.06     30.61 o 
 -12   5   3       71.95       72.43      9.29 o 
 -11   5   3       14.99       21.77      5.68 o 
 -10   5   3      120.88      107.87      8.99 o 
  -9   5   3       19.64       36.15      5.10 o 
  -8   5   3     2460.74     2483.40     42.86 o 
  -7   5   3      385.64      363.23     10.63 o 
  -6   5   3      173.78      157.85      6.47 o 
  -5   5   3     1539.16     1546.37     34.88 o 
  -4   5   3        0.13        2.21      2.20 o 
  -3   5   3      819.54     1024.85     21.76 o 
  -2   5   3      233.25      215.09      6.64 o 
  -1   5   3      851.28      769.51     15.16 o 
   0   5   3     2250.69     2109.84     28.26 o 
   1   5   3     2391.98     2399.26     32.25 o 
   2   5   3      257.53      226.84      7.91 o 
   3   5   3     1842.83     1928.46     27.37 o 
   4   5   3      416.10      344.25     10.68 o 
   5   5   3      549.48      550.71     13.62 o 
   6   5   3     1554.26     1660.47     29.94 o 
   7   5   3      513.71      568.37     15.01 o 
   8   5   3        5.79        5.35      3.54 o 
   9   5   3        9.60        9.95      4.60 o 
  10   5   3       53.89       53.42      6.45 o 
  11   5   3       10.33        5.00      5.33 o 
  12   5   3      254.74      242.13     21.40 o 
  13   5   3      113.39      102.17     12.53 o 
  14   5   3       19.55       19.33      8.18 o 
 -16   6   3       86.33       52.15     12.40 o 
 -15   6   3        7.47       18.94     11.32 o 
 -14   6   3        6.06       10.40      6.45 o 
 -13   6   3       92.37       97.19     11.36 o 
 -12   6   3      218.85      169.28     16.31 o 
 -11   6   3       11.71        9.06      5.13 o 
 -10   6   3        6.56       11.40      4.45 o 
  -9   6   3     1325.43     1338.99     27.49 o 
  -8   6   3       82.47       70.73      5.78 o 
  -7   6   3      894.14      855.37     16.19 o 
  -6   6   3       21.57       27.11      5.96 o 
  -5   6   3      930.47      988.26     25.08 o 
  -4   6   3      381.95      349.37      9.46 o 
  -3   6   3       11.67        7.95      2.62 o 
  -2   6   3      119.49      106.25      5.27 o 
  -1   6   3      137.88      113.41      8.13 o 
   0   6   3      303.73      277.31      6.96 o 
   1   6   3      198.32      210.76      6.63 o 
   2   6   3       25.36       27.46      3.09 o 
   3   6   3      175.76      210.80      8.56 o 
   4   6   3       43.20       29.85      3.94 o 
   5   6   3      671.16      636.66     14.59 o 
   6   6   3      632.32      725.23     20.74 o 
   7   6   3      267.07      173.57      8.98 o 
   8   6   3      117.14      121.03      8.68 o 
   9   6   3      160.05      187.66     10.86 o 
  10   6   3       17.02        5.15      5.58 o 
  11   6   3        9.99       13.98      6.73 o 
  12   6   3      335.58      344.95     18.30 o 
  13   6   3       30.91       29.85      9.43 o 
 -15   7   3       19.83       36.03     10.09 o 
 -14   7   3       43.10       35.26      9.84 o 
 -13   7   3        3.70       12.15      8.33 o 
 -12   7   3      217.51      200.69     31.80 o 
 -11   7   3      588.39      520.52     25.22 o 
 -10   7   3        7.24       11.95      4.54 o 
  -9   7   3      218.45      252.68     11.00 o 
  -8   7   3        0.03        6.42      4.42 o 
  -7   7   3      389.94      379.38     22.29 o 
  -6   7   3       12.75       15.69      5.50 o 
  -5   7   3      290.90      253.90      9.72 o 
  -4   7   3       78.36       88.54      5.17 o 
  -3   7   3      305.27      312.06     10.86 o 
  -2   7   3      466.61      501.78     12.74 o 
  -1   7   3       19.38       13.38      4.75 o 
   0   7   3       91.83       64.44      4.73 o 
   1   7   3     2676.79     2696.19     41.70 o 
   2   7   3      305.85      306.71      9.19 o 
   3   7   3      580.33      589.92     14.07 o 
   4   7   3       40.52       33.01      4.60 o 
   5   7   3      264.76      245.89     10.88 o 
   6   7   3      345.95      396.65     12.96 o 
   7   7   3      859.34      875.35     24.59 o 
   8   7   3       73.14       51.84      7.75 o 
   9   7   3      635.21      619.06     23.01 o 
  10   7   3      437.44      440.97     26.89 o 
  11   7   3        0.09        2.31      5.81 o 
  12   7   3       28.07       25.20      8.37 o 
  13   7   3       26.90       31.12      9.10 o 
 -15   8   3        5.41        8.07      8.80 o 
 -14   8   3       20.76        9.88      7.65 o 
 -13   8   3       49.91       37.66     46.16 o 
 -12   8   3        6.87        6.01     10.89 o 
 -11   8   3       62.85       65.63     15.66 o 
 -10   8   3        6.86        7.97      9.31 o 
  -9   8   3      178.62      150.07     12.34 o 
  -8   8   3       50.34       44.14      7.52 o 
  -7   8   3      113.54       98.61     10.72 o 
  -6   8   3      112.74      103.49     10.14 o 
  -5   8   3      248.94      221.35     19.34 o 
  -4   8   3      368.01      380.69     22.31 o 
  -3   8   3        0.66        9.05      3.59 o 
  -2   8   3        9.75        6.37      4.88 o 
  -1   8   3        8.08        7.40      7.67 o 
   0   8   3      517.40      556.51     19.32 o 
   1   8   3        7.94        7.22      2.79 o 
   2   8   3      228.36      211.89     12.75 o 
   3   8   3        6.88        5.79      3.91 o 
   4   8   3       22.30        6.62      3.83 o 
   5   8   3       27.55       14.65      5.05 o 
   6   8   3       50.36       26.61      8.46 o 
   7   8   3      204.37      174.79     14.02 o 
   8   8   3      267.02      248.11     19.27 o 
   9   8   3      988.52      938.74     28.18 o 
  10   8   3       95.80       84.79     11.60 o 
  11   8   3        3.37        1.56      6.66 o 
  12   8   3       39.98       40.75      9.59 o 
 -14   9   3       31.37       16.58      9.04 o 
 -13   9   3      119.72       81.44     19.45 o 
 -12   9   3        1.71       -9.11     11.22 o 
 -11   9   3       26.17       27.87     12.58 o 
 -10   9   3      437.03      295.22     25.34 o 
  -9   9   3       46.60       47.59     12.27 o 
  -8   9   3       78.44       71.44      9.66 o 
  -7   9   3      128.07      132.18     12.62 o 
  -6   9   3      266.79      234.25     14.62 o 
  -5   9   3     1345.28     1282.71     87.24 o 
  -4   9   3      621.28      633.76     25.48 o 
  -3   9   3      208.93      225.91     21.55 o 
  -2   9   3     1047.35     1137.06     33.27 o 
  -1   9   3      118.66      133.13     13.27 o 
   0   9   3      589.46      660.06     23.55 o 
   1   9   3      174.65      157.74     13.26 o 
   2   9   3      915.25      998.52     22.79 o 
   3   9   3      223.30      228.22     11.42 o 
   4   9   3       98.00       75.47      7.90 o 
   5   9   3       13.12       -0.85      6.00 o 
   6   9   3      217.83      223.66     17.46 o 
   7   9   3        2.72        9.78      7.57 o 
   8   9   3       51.75       33.84     10.55 o 
   9   9   3        2.85       -3.33      5.88 o 
  10   9   3      119.11      148.92     13.54 o 
  11   9   3      160.36      204.18     17.07 o 
 -13  10   3       25.36       27.22     12.58 o 
 -12  10   3      358.80      310.72     57.18 o 
 -11  10   3        8.12        9.42     12.42 o 
 -10  10   3       64.00       31.30     13.01 o 
  -9  10   3        7.02        4.73     11.49 o 
  -8  10   3       11.46       26.84     10.30 o 
  -7  10   3       62.52       57.23      9.72 o 
  -6  10   3       15.42        3.59      6.05 o 
  -5  10   3        6.69        7.61      5.57 o 
  -4  10   3        0.94       -1.77      8.83 o 
  -3  10   3       56.96       41.41      9.20 o 
  -2  10   3       42.77       38.51      9.14 o 
  -1  10   3       53.66       54.86     10.23 o 
   0  10   3      219.39      204.48     16.90 o 
   1  10   3       12.72        6.88      4.95 o 
   2  10   3      215.55      198.64     10.39 o 
   3  10   3      675.02      682.02     22.33 o 
   4  10   3       86.16       99.30     20.26 o 
   5  10   3        8.43       19.42      9.26 o 
   6  10   3        0.19        5.76      7.53 o 
   7  10   3       20.15       20.28      9.25 o 
   8  10   3      107.83       99.99     15.22 o 
   9  10   3        0.51       -0.43      6.58 o 
  10  10   3       58.72       51.40     11.46 o 
 -12  11   3        4.26        5.75     23.06 o 
 -11  11   3      132.46      131.60     21.37 o 
 -10  11   3      105.03       74.22     40.06 o 
  -9  11   3      217.08      197.08     20.83 o 
  -8  11   3       15.72       19.57     10.28 o 
  -7  11   3       84.23       74.52     12.60 o 
  -6  11   3      354.54      305.48     20.11 o 
  -5  11   3       15.39        0.31     14.67 o 
  -4  11   3       69.17       73.68     22.67 o 
  -3  11   3       32.17       40.08     10.47 o 
  -2  11   3       69.48       57.79     11.31 o 
  -1  11   3        0.02        6.50      7.39 o 
   0  11   3       35.36       39.90      9.85 o 
   1  11   3        1.89        0.92      5.15 o 
   2  11   3       89.77       69.35     10.37 o 
   3  11   3       23.34       27.75      8.86 o 
   4  11   3        6.21        7.72      7.11 o 
   5  11   3      159.42      164.83     22.03 o 
   6  11   3        2.30       10.17      8.27 o 
   7  11   3       35.42       23.42     10.14 o 
   8  11   3       68.56       73.39     13.78 o 
   9  11   3       10.24       21.92      9.56 o 
 -10  12   3       55.71       69.60     17.02 o 
  -9  12   3       95.16       91.62     42.78 o 
  -8  12   3      205.01      211.13     21.70 o 
  -7  12   3      113.06       72.03     24.03 o 
  -6  12   3        7.39       -1.03      7.38 o 
  -5  12   3      122.34      101.56     27.87 o 
  -4  12   3      101.02       55.82     23.84 o 
  -3  12   3       12.06        1.86     15.14 o 
  -2  12   3       10.35        3.71      8.49 o 
  -1  12   3      469.62      531.50     27.96 o 
   0  12   3      161.10      168.63     17.50 o 
   1  12   3        0.82       -5.93      5.74 o 
   2  12   3       64.86       77.91     10.20 o 
   3  12   3      178.22      205.24     15.75 o 
   4  12   3       89.76      107.84     26.00 o 
   5  12   3       96.71       75.51     12.12 o 
   6  12   3        0.03        2.86      9.04 o 
   7  12   3        0.43        2.31      9.41 o 
  -8  13   3        9.43       15.26     12.02 o 
  -7  13   3      125.32      169.60     42.51 o 
  -6  13   3       69.55       60.03     12.36 o 
  -5  13   3        1.24        4.58     17.78 o 
  -4  13   3        4.04        6.60     17.39 o 
  -3  13   3       54.16       92.78     29.50 o 
  -2  13   3       35.93       36.22     11.48 o 
  -1  13   3       43.54       43.28     11.83 o 
   0  13   3       96.86      113.11     21.90 o 
   1  13   3        1.62       -1.28     10.31 o 
   2  13   3        8.29       -3.08     11.23 o 
   3  13   3        0.13       -1.25      7.56 o 
   4  13   3        0.01        2.79      8.67 o 
   5  13   3        0.66       -0.39      8.83 o 
   6  13   3      395.91      536.28     45.60 o 
  -5  14   3      248.79      174.93     38.04 o 
  -4  14   3       44.65       41.93     26.32 o 
  -3  14   3       27.05       59.55     26.24 o 
  -2  14   3       17.00       19.41     20.89 o 
  -1  14   3        2.87        7.27     10.61 o 
   0  14   3      100.98      105.74     20.14 o 
   1  14   3       35.29       28.83     15.41 o 
   2  14   3        8.00       22.54     14.17 o 
   3  14   3        0.07       -3.46     12.03 o 
 -18   0   4       69.34       50.42     14.32 o 
 -17   0   4      232.21      297.20     19.07 o 
 -16   0   4     1305.77     1504.62     40.81 o 
 -15   0   4     2449.05     2777.74     79.80 o 
 -14   0   4      982.08     1053.11     30.32 o 
 -13   0   4      205.93      202.90     13.31 o 
 -12   0   4      380.67      347.96     21.24 o 
 -11   0   4       25.55       36.15      5.76 o 
 -10   0   4      426.11      377.92     11.87 o 
  -9   0   4      957.44     1123.17     26.11 o 
  -8   0   4      455.99      498.05     14.03 o 
  -7   0   4     2217.18     2376.03     41.26 o 
  -6   0   4      881.27      757.39     17.56 o 
  -5   0   4     8212.60     8098.73    168.81 o 
  -4   0   4     3136.47     2869.20     62.07 o 
  -3   0   4    33483.04    31299.33    704.39 o 
  -2   0   4    75331.32    76608.99   1518.36 o 
  -1   0   4    16628.66    17843.88    254.73 o 
   0   0   4      164.74      107.38      4.61 o 
   1   0   4     2035.70     2145.76     37.11 o 
   2   0   4     4460.33     4590.84     75.17 o 
   3   0   4     1074.12      970.21     16.41 o 
   4   0   4      372.78      378.51      8.70 o 
   5   0   4      393.07      370.60      9.68 o 
   6   0   4        8.18       11.68      2.80 o 
   7   0   4      859.78      884.62     22.95 o 
   8   0   4       10.22       22.53      4.33 o 
   9   0   4      338.41      347.24     15.79 o 
  10   0   4      570.74      638.83     19.88 o 
  11   0   4       76.78       81.39     10.46 o 
  12   0   4      428.30      506.16     25.92 o 
  13   0   4       64.41       54.96      8.93 o 
  14   0   4      522.23      647.94     32.78 o 
 -18   1   4      197.93      239.49     13.26 o 
 -17   1   4       16.83       23.44      6.29 o 
 -16   1   4      570.70      567.64     20.40 o 
 -15   1   4        6.84       18.18      7.56 o 
 -14   1   4       35.86       41.02      5.41 o 
 -13   1   4      133.49      132.14      8.65 o 
 -12   1   4      543.10      516.42     11.84 o 
 -11   1   4        0.77        1.51      2.52 o 
 -10   1   4      313.29      309.37      8.03 o 
  -9   1   4      612.31      647.05     16.28 o 
  -8   1   4     1875.05     1822.69     35.22 o 
  -7   1   4      837.09      966.37     16.24 o 
  -6   1   4     4015.90     4224.10     55.01 o 
  -5   1   4       37.72       33.33      3.08 o 
  -4   1   4     1859.36     2058.99     35.24 o 
  -3   1   4     1819.45     1793.97     27.57 o 
  -2   1   4     1983.00     2108.12     26.09 o 
  -1   1   4     8432.73     8742.97    109.18 o 
   0   1   4     7159.97     7673.83     78.65 o 
   1   1   4     1296.24     1334.33     17.19 o 
   2   1   4     3369.91     3525.94     37.52 o 
   3   1   4       40.21       37.26      2.27 o 
   4   1   4     1154.90     1228.35     16.11 o 
   5   1   4     2362.09     2536.24     31.32 o 
   6   1   4        2.86        6.84      1.78 o 
   7   1   4      584.40      597.81     10.04 o 
   8   1   4       58.26       65.18      4.14 o 
   9   1   4       20.35       18.90      3.29 o 
  10   1   4       36.08       43.01      4.61 o 
  11   1   4        0.39        1.96      3.42 o 
  12   1   4        3.72       12.04      4.15 o 
  13   1   4       51.71       60.92      7.68 o 
  14   1   4       93.32      126.22     10.19 o 
 -17   2   4      146.94      159.22     11.05 o 
 -16   2   4      136.66      163.63     12.28 o 
 -15   2   4        0.09        2.25      5.49 o 
 -14   2   4       72.77       72.89      7.67 o 
 -13   2   4     3702.17     3824.65     76.23 o 
 -12   2   4     2482.53     2563.61     39.84 o 
 -11   2   4        1.27        7.02      2.35 o 
 -10   2   4       41.04       36.62      3.05 o 
  -9   2   4      345.25      354.87      7.93 o 
  -8   2   4     1286.48     1221.12     18.34 o 
  -7   2   4      300.39      333.72      8.19 o 
  -6   2   4     2909.23     2959.96     40.03 o 
  -5   2   4     1585.30     1545.84     25.78 o 
  -4   2   4     1572.54     1663.89     29.37 o 
  -3   2   4     1421.80     1463.37     22.99 o 
  -2   2   4      422.57      374.78      5.90 o 
  -1   2   4     6199.26     6259.83     79.00 o 
   0   2   4       26.50       31.50      2.18 o 
   1   2   4     2911.13     3217.95     36.05 o 
   2   2   4        7.68        2.68      1.27 o 
   3   2   4      144.69      126.76      4.15 o 
   4   2   4        2.74        3.73      1.31 o 
   5   2   4       71.71       73.71      4.46 o 
   6   2   4       78.65       80.27      3.74 o 
   7   2   4      901.29      866.72     14.76 o 
   8   2   4     1435.18     1409.82     21.73 o 
   9   2   4       36.21       37.10      3.55 o 
  10   2   4      154.06      154.44     10.61 o 
  11   2   4       24.84       32.06      5.79 o 
  12   2   4      274.68      275.30     12.85 o 
  13   2   4       16.32       12.54      5.83 o 
  14   2   4       27.29       27.89      8.05 o 
 -17   3   4       62.17       61.59     11.51 o 
 -16   3   4      132.28      101.95     17.40 o 
 -15   3   4       64.01       44.64      7.60 o 
 -14   3   4        0.61        2.82      4.69 o 
 -13   3   4      388.71      388.86     15.35 o 
 -12   3   4      315.73      300.91      9.63 o 
 -11   3   4       22.14       22.83      3.67 o 
 -10   3   4      818.09      876.60     17.23 o 
  -9   3   4       26.68       22.03      3.13 o 
  -8   3   4      285.75      343.62      8.75 o 
  -7   3   4     1932.90     1870.71     32.70 o 
  -6   3   4     1049.12     1030.10     16.73 o 
  -5   3   4      385.13      415.50     10.73 o 
  -4   3   4      588.76      577.45     11.58 o 
  -3   3   4     6216.24     6094.36     77.73 o 
  -2   3   4      806.20      729.65     10.98 o 
  -1   3   4     1438.35     1411.17     19.79 o 
   0   3   4     1780.35     1672.37     19.37 o 
   1   3   4     3056.10     3012.59     33.46 o 
   2   3   4     7286.79     7447.68     82.02 o 
   3   3   4      337.00      369.63      7.70 o 
   4   3   4       48.35       57.95      3.33 o 
   5   3   4     2304.93     2393.84     30.69 o 
   6   3   4      341.32      322.00      8.10 o 
   7   3   4       18.59       18.99      3.10 o 
   8   3   4      816.54      809.77     15.44 o 
   9   3   4       64.13       64.11      5.07 o 
  10   3   4     2022.38     2024.43     33.82 o 
  11   3   4      147.84      153.99     12.79 o 
  12   3   4      198.73      228.59     14.20 o 
  13   3   4      132.78      131.61     17.06 o 
  14   3   4      101.92      106.16     11.88 o 
 -17   4   4        1.57        3.03      8.71 o 
 -16   4   4        7.85       22.19      8.63 o 
 -15   4   4       22.97       34.04      8.01 o 
 -14   4   4       65.09       62.86      8.85 o 
 -13   4   4      104.61       86.92      8.60 o 
 -12   4   4       63.22       76.21      6.46 o 
 -11   4   4      107.24      121.73      7.93 o 
 -10   4   4     3406.32     3452.41     57.09 o 
  -9   4   4      353.85      347.98     12.56 o 
  -8   4   4       54.50       49.63      4.69 o 
  -7   4   4      144.44      135.38      6.33 o 
  -6   4   4     1292.36     1270.30     23.11 o 
  -5   4   4      183.97      272.21      7.04 o 
  -4   4   4      256.25      248.81      6.58 o 
  -3   4   4      680.05      671.89     12.21 o 
  -2   4   4     1559.30     1522.98     22.13 o 
  -1   4   4       49.66       47.73      2.40 o 
   0   4   4      676.17      671.22     11.04 o 
   1   4   4      342.32      375.78      6.63 o 
   2   4   4       29.43       49.68      2.91 o 
   3   4   4     1680.70     1972.17     28.09 o 
   4   4   4     1577.07     1785.28     26.23 o 
   5   4   4      271.77      295.24      9.80 o 
   6   4   4      219.17      226.38      8.14 o 
   7   4   4       36.68       37.39      4.47 o 
   8   4   4      111.81      129.33      7.27 o 
   9   4   4     1066.27      968.86     21.35 o 
  10   4   4       14.50        8.19      4.44 o 
  11   4   4       12.77       12.63      5.34 o 
  12   4   4        0.81        5.76      5.61 o 
  13   4   4        0.08        4.72      6.20 o 
 -17   5   4      266.93      300.89     53.26 o 
 -16   5   4       49.65       41.03     11.23 o 
 -15   5   4      180.40      155.19     14.24 o 
 -14   5   4       38.74       27.35      7.12 o 
 -13   5   4       58.86       23.95     10.57 o 
 -12   5   4        4.59        3.73      6.91 o 
 -11   5   4       19.70       23.59      5.84 o 
 -10   5   4       82.95       86.67      8.86 o 
  -9   5   4      307.29      302.92     10.79 o 
  -8   5   4     2566.18     2580.63     43.99 o 
  -7   5   4      196.83      179.70      8.13 o 
  -6   5   4     1479.61     1572.91     27.87 o 
  -5   5   4        4.55        6.14      2.69 o 
  -4   5   4     4584.76     4486.52     76.90 o 
  -3   5   4      132.92       94.80      3.70 o 
  -2   5   4      178.22      150.26      4.69 o 
  -1   5   4      203.88      227.84      5.28 o 
   0   5   4      651.23      734.85     12.16 o 
   1   5   4     1085.61     1194.28     17.19 o 
   2   5   4      159.80      183.14      5.60 o 
   3   5   4      971.68      966.62     15.35 o 
   4   5   4      937.54      920.40     17.19 o 
   5   5   4      191.32      189.28      7.66 o 
   6   5   4      933.23     1013.67     21.30 o 
   7   5   4      526.50      539.47     17.41 o 
   8   5   4        9.12       13.35      4.21 o 
   9   5   4      228.28      244.72     12.07 o 
  10   5   4       67.13       74.14      8.13 o 
  11   5   4      468.13      469.93     18.23 o 
  12   5   4      160.45      152.21     14.07 o 
  13   5   4      131.15      100.01     15.45 o 
 -16   6   4       25.23       42.46     11.85 o 
 -15   6   4       53.78       48.65     10.54 o 
 -14   6   4       37.14       25.51     10.50 o 
 -13   6   4      438.96      403.73     35.52 o 
 -12   6   4       15.31       14.57      6.57 o 
 -11   6   4      265.82      254.90     14.49 o 
 -10   6   4      241.19      263.43     10.93 o 
  -9   6   4      338.82      327.58     11.44 o 
  -8   6   4     6246.74     6075.60    109.02 o 
  -7   6   4     1976.81     1861.06     31.61 o 
  -6   6   4      361.05      412.53     17.44 o 
  -5   6   4      101.28      101.35      8.59 o 
  -4   6   4        8.46        5.31      2.14 o 
  -3   6   4     1653.03     1629.49     26.70 o 
  -2   6   4      476.29      522.78     11.05 o 
  -1   6   4      737.40      797.33     12.84 o 
   0   6   4      850.09      873.41     14.22 o 
   1   6   4       44.35       31.67      2.71 o 
   2   6   4      167.82      166.20      5.52 o 
   3   6   4       15.17       16.78      3.10 o 
   4   6   4      999.14     1005.37     18.39 o 
   5   6   4      522.62      488.67     19.11 o 
   6   6   4     3125.29     3172.33     54.85 o 
   7   6   4      396.42      386.68     14.68 o 
   8   6   4       48.41       66.54      8.17 o 
   9   6   4       74.52       60.63     10.47 o 
  10   6   4      112.51      147.44     13.59 o 
  11   6   4       15.03       17.21      7.06 o 
  12   6   4      157.48      130.38     12.13 o 
  13   6   4       47.87       37.37     10.90 o 
 -16   7   4      374.64      284.50     27.56 o 
 -15   7   4        0.03        0.40      6.90 o 
 -14   7   4       24.22       25.00     10.04 o 
 -13   7   4       36.87       47.16     15.09 o 
 -12   7   4      365.41      381.56     29.92 o 
 -11   7   4       33.44       41.62      8.57 o 
 -10   7   4      270.16      258.29     14.74 o 
  -9   7   4       61.30       77.24      5.85 o 
  -8   7   4      162.27      142.13     10.63 o 
  -7   7   4       75.14       72.84      9.44 o 
  -6   7   4        7.51       13.45      5.23 o 
  -5   7   4       41.20       29.37      4.27 o 
  -4   7   4      137.57      130.28      7.64 o 
  -3   7   4       42.76       43.47      4.39 o 
  -2   7   4        4.70       10.94      3.10 o 
  -1   7   4      750.77      777.12     14.22 o 
   0   7   4      534.40      554.34     10.57 o 
   1   7   4      619.01      549.79     11.12 o 
   2   7   4      199.76      182.14     10.95 o 
   3   7   4        9.23        7.38      3.50 o 
   4   7   4        6.68        3.55      3.57 o 
   5   7   4      741.31      723.69     35.17 o 
   6   7   4        0.52        0.48      4.91 o 
   7   7   4      274.13      248.64     13.51 o 
   8   7   4       38.00       28.58      8.35 o 
   9   7   4      240.46      252.15     15.00 o 
  10   7   4       46.24       51.77      8.81 o 
  11   7   4       14.18       24.05      7.89 o 
  12   7   4       22.01       21.96      8.38 o 
 -15   8   4        0.00       17.72      8.59 o 
 -14   8   4       59.03       24.59     15.92 o 
 -13   8   4      135.13      118.80     20.36 o 
 -12   8   4       18.95       12.81     12.02 o 
 -11   8   4      110.00       82.37     15.56 o 
 -10   8   4       91.44       82.97     12.58 o 
  -9   8   4        7.68        4.26      5.70 o 
  -8   8   4      767.91      738.09     39.23 o 
  -7   8   4      209.68      148.62     16.67 o 
  -6   8   4      530.48      612.86     32.13 o 
  -5   8   4     1441.47     1474.41     31.62 o 
  -4   8   4      971.86      940.24     22.33 o 
  -3   8   4        5.87        8.08      3.78 o 
  -2   8   4      334.16      391.85     14.32 o 
  -1   8   4     1026.99     1037.88     19.44 o 
   0   8   4      302.66      290.40      8.85 o 
   1   8   4      237.54      266.44      8.85 o 
   2   8   4       96.31      121.49     10.89 o 
   3   8   4      660.15      674.86     24.14 o 
   4   8   4     1282.09     1181.27     29.84 o 
   5   8   4      347.66      313.64     25.08 o 
   6   8   4        0.83        7.43      6.61 o 
   7   8   4      239.90      243.67     23.37 o 
   8   8   4      409.76      354.84     21.35 o 
   9   8   4       37.03       34.66      7.84 o 
  10   8   4       51.29       28.04     11.54 o 
  11   8   4       50.11       64.49     10.66 o 
 -14   9   4       24.19        5.56     14.50 o 
 -13   9   4        1.60       12.33     13.66 o 
 -12   9   4      161.65      129.41     20.31 o 
 -11   9   4      142.97      145.02     20.05 o 
 -10   9   4      143.07      101.43     16.73 o 
  -9   9   4       72.79       96.66     12.76 o 
  -8   9   4        0.05        2.91      7.82 o 
  -7   9   4       28.83       29.79     12.02 o 
  -6   9   4       38.95       40.81     10.48 o 
  -5   9   4      646.27      581.90     26.53 o 
  -4   9   4       51.72       47.25      8.27 o 
  -3   9   4       52.65       41.70      8.24 o 
  -2   9   4        9.05       21.61      5.13 o 
  -1   9   4      216.37      173.41     12.49 o 
   0   9   4        1.06        7.36      3.30 o 
   1   9   4      203.87      181.28      8.91 o 
   2   9   4       13.40        8.24      4.66 o 
   3   9   4       14.34       19.93      5.48 o 
   4   9   4        5.99       12.00      5.42 o 
   5   9   4       26.98       13.03      7.47 o 
   6   9   4       35.26       32.31      9.26 o 
   7   9   4        8.01       10.63      7.62 o 
   8   9   4        1.54        4.61      6.51 o 
   9   9   4       52.61       28.03      8.00 o 
  10   9   4        1.49       10.37      6.76 o 
 -13  10   4      125.60      104.77     32.07 o 
 -12  10   4        0.04        0.64     12.94 o 
 -11  10   4      254.30      209.71     23.22 o 
 -10  10   4       55.09       94.59     17.17 o 
  -9  10   4      315.17      335.74     81.68 o 
  -8  10   4       10.87        3.30      7.53 o 
  -7  10   4       73.88       63.68     10.04 o 
  -6  10   4      105.39       87.76     10.09 o 
  -5  10   4       79.77       67.55     11.18 o 
  -4  10   4      168.99      131.56     13.19 o 
  -3  10   4      143.68      160.66     14.90 o 
  -2  10   4      365.33      342.94     20.84 o 
  -1  10   4      182.27      188.20     16.35 o 
   0  10   4      660.59      662.30     20.42 o 
   1  10   4      656.18      605.03     16.88 o 
   2  10   4      161.03      184.68     16.42 o 
   3  10   4      331.79      310.50     25.00 o 
   4  10   4      228.85      189.52     15.96 o 
   5  10   4      170.20      207.98     17.42 o 
   6  10   4        7.18        6.08      7.99 o 
   7  10   4       82.37       88.23     15.90 o 
   8  10   4       28.12       39.48      9.39 o 
   9  10   4      210.49      189.15     26.73 o 
  10  10   4       43.66       13.92     11.15 o 
 -12  11   4       51.94       46.11     25.12 o 
 -11  11   4       67.74       48.17     15.82 o 
 -10  11   4        7.14       13.48     11.67 o 
  -9  11   4       19.78       28.06     11.51 o 
  -8  11   4        8.29        8.60      8.72 o 
  -7  11   4      121.85      112.19     17.43 o 
  -6  11   4       32.42       37.78     11.96 o 
  -5  11   4        0.41       14.43      6.64 o 
  -4  11   4       77.76       54.89     21.58 o 
  -3  11   4       18.69       12.32      8.08 o 
  -2  11   4      112.98      124.63     14.53 o 
  -1  11   4       31.88       23.95      9.25 o 
   0  11   4       21.16       20.53      6.17 o 
   1  11   4      276.31      326.66     13.19 o 
   2  11   4       27.25       27.21      6.49 o 
   3  11   4       14.62       14.52      6.20 o 
   4  11   4       88.24       89.01     12.22 o 
   5  11   4      131.96      122.22     15.94 o 
   6  11   4        0.29        1.27      8.05 o 
   7  11   4       23.21       22.36     15.46 o 
   8  11   4      148.88      155.52     15.31 o 
 -10  12   4      139.20      106.29     18.43 o 
  -9  12   4       92.97       76.91     15.57 o 
  -8  12   4       79.12      102.88     37.89 o 
  -7  12   4       85.52      103.81     14.09 o 
  -6  12   4       60.06       38.64     11.72 o 
  -5  12   4       10.72        1.71     16.15 o 
  -4  12   4       13.48       13.90     17.08 o 
  -3  12   4       68.86      108.83     14.38 o 
  -2  12   4        0.01        4.90      8.54 o 
  -1  12   4      199.55      174.90     19.66 o 
   0  12   4      466.77      502.95     20.12 o 
   1  12   4       31.47       24.12      6.84 o 
   2  12   4       21.76       14.33      6.25 o 
   3  12   4        0.77        2.01      7.65 o 
   4  12   4       91.51       69.78     12.43 o 
   5  12   4       37.72       49.29     11.20 o 
   6  12   4       10.57       -0.99      8.76 o 
   7  12   4        0.06       -2.66      9.49 o 
  -9  13   4       30.70       35.38     14.21 o 
  -8  13   4       34.40       31.02     12.46 o 
  -7  13   4       83.41       86.15     13.93 o 
  -6  13   4       26.94       15.35      9.20 o 
  -5  13   4        0.02       -6.44     18.56 o 
  -4  13   4      100.92       81.06     28.88 o 
  -3  13   4       20.42       15.06     18.63 o 
  -2  13   4       10.01       14.17      9.78 o 
  -1  13   4      101.03       87.78     14.68 o 
   0  13   4        5.03        5.18      6.99 o 
   1  13   4        2.36        9.11      7.27 o 
   2  13   4      573.60      642.69     46.64 o 
   3  13   4        0.15       -0.32      8.15 o 
   4  13   4        5.56        7.93      8.78 o 
   5  13   4       20.58       19.01     10.69 o 
  -6  14   4       21.40       41.07     26.32 o 
  -5  14   4       67.75       60.48     30.59 o 
  -4  14   4      115.06      119.26     33.15 o 
  -3  14   4       55.54       75.24     29.35 o 
  -2  14   4       36.06       30.82     22.05 o 
  -1  14   4       18.30       10.20     12.93 o 
   0  14   4        0.37       20.74     13.90 o 
   1  14   4       35.45       39.85     16.38 o 
   2  14   4        0.53       -4.94     12.65 o 
 -18   1   5       13.17       21.04      6.96 o 
 -17   1   5       85.54       92.24      9.08 o 
 -16   1   5      767.63      870.37     26.48 o 
 -15   1   5      258.48      307.94     20.78 o 
 -14   1   5      597.56      626.70     16.40 o 
 -13   1   5        4.67       17.18      3.45 o 
 -12   1   5      764.19      803.05     18.46 o 
 -11   1   5       56.00       54.08      4.80 o 
 -10   1   5      643.55      678.97     12.60 o 
  -9   1   5     2401.29     2572.71     51.45 o 
  -8   1   5       45.67       68.92      3.96 o 
  -7   1   5     1169.58     1252.42     23.77 o 
  -6   1   5      194.19      178.26      6.05 o 
  -5   1   5     2400.52     2649.49     41.28 o 
  -4   1   5      127.98      123.68      4.13 o 
  -3   1   5     6389.33     6275.65     90.81 o 
  -2   1   5    15129.38    14912.38    189.31 o 
  -1   1   5      493.75      485.02      6.67 o 
   0   1   5       42.31       36.21      1.77 o 
   1   1   5     3276.22     3468.39     36.60 o 
   2   1   5     1169.24     1148.66     12.64 o 
   3   1   5     1181.21     1323.83     15.04 o 
   4   1   5        0.54        8.76      1.56 o 
   5   1   5      688.16      645.71     10.06 o 
   6   1   5     2097.05     2047.94     24.89 o 
   7   1   5     3701.59     3778.99     46.30 o 
   8   1   5      381.66      392.23      9.12 o 
   9   1   5      160.87      178.44      7.39 o 
  10   1   5      169.28      170.40      8.21 o 
  11   1   5       35.37       32.21      4.93 o 
  12   1   5        6.02       17.42      5.60 o 
  13   1   5        0.46        7.86      5.52 o 
 -18   2   5       23.81       31.10      7.22 o 
 -17   2   5      265.07      302.39     17.50 o 
 -16   2   5       33.71       33.56      7.31 o 
 -15   2   5       30.47       49.64      8.56 o 
 -14   2   5      231.80      264.69     12.01 o 
 -13   2   5     1694.88     1763.24     30.75 o 
 -12   2   5     1402.60     1460.01     25.04 o 
 -11   2   5      264.17      280.76     10.66 o 
 -10   2   5      107.92      115.26      6.24 o 
  -9   2   5      755.08      717.10     12.08 o 
  -8   2   5      287.39      270.35      6.04 o 
  -7   2   5      399.53      319.28      7.31 o 
  -6   2   5      691.25      657.76     11.45 o 
  -5   2   5     2132.64     2069.98     33.61 o 
  -4   2   5        0.11        1.36      1.39 o 
  -3   2   5     3082.74     2826.50     39.03 o 
  -2   2   5     1989.54     1777.28     22.88 o 
  -1   2   5      872.52      990.87     14.11 o 
   0   2   5     6389.53     6839.40     63.56 o 
   1   2   5     1535.11     1643.69     18.77 o 
   2   2   5      919.93      910.19     11.74 o 
   3   2   5     4462.35     4598.00     45.50 o 
   4   2   5      680.93      651.90      9.48 o 
   5   2   5       44.82       48.53      2.78 o 
   6   2   5     1832.02     1798.41     28.74 o 
   7   2   5       17.21       15.04      2.97 o 
   8   2   5       30.10       19.83      3.01 o 
   9   2   5      138.98      136.05      6.72 o 
  10   2   5      206.66      206.18     12.36 o 
  11   2   5      452.84      468.18     15.90 o 
  12   2   5      277.16      320.00     17.99 o 
  13   2   5        3.16       13.91      6.10 o 
 -18   3   5        0.18       16.16     12.46 o 
 -17   3   5        8.54       17.47      8.56 o 
 -16   3   5        4.73       -2.02      6.74 o 
 -15   3   5       41.26       29.02      6.31 o 
 -14   3   5       29.11       29.66      7.25 o 
 -13   3   5      102.62       90.94      6.60 o 
 -12   3   5      653.89      677.25     19.87 o 
 -11   3   5     2495.14     2582.85     40.51 o 
 -10   3   5      224.28      247.24      7.97 o 
  -9   3   5       57.16       44.12      3.71 o 
  -8   3   5      799.00      807.69     15.25 o 
  -7   3   5      795.04      615.88     11.82 o 
  -6   3   5      252.25      202.38      6.84 o 
  -5   3   5       18.71       29.14      3.12 o 
  -4   3   5     2928.11     3103.92     48.05 o 
  -3   3   5     1481.16     1372.72     17.43 o 
  -2   3   5      405.55      400.48      6.50 o 
  -1   3   5      106.96      121.79      3.77 o 
   0   3   5        0.60        1.95      1.10 o 
   1   3   5      500.78      460.38      8.30 o 
   2   3   5      454.80      427.35      8.23 o 
   3   3   5      147.11      143.00      4.69 o 
   4   3   5      314.95      338.62      6.42 o 
   5   3   5        2.25        2.12      2.00 o 
   6   3   5     2422.99     2352.17     33.04 o 
   7   3   5       11.23       18.05      3.25 o 
   8   3   5      146.68      142.41      6.63 o 
   9   3   5      524.40      512.72     12.53 o 
  10   3   5      261.19      252.91     10.30 o 
  11   3   5        2.13        6.88      5.36 o 
  12   3   5      125.24      143.39     12.15 o 
  13   3   5        0.39        1.28      6.53 o 
 -17   4   5      180.89      145.27     17.91 o 
 -16   4   5       14.66       19.58      9.09 o 
 -15   4   5      113.15      117.77     11.55 o 
 -14   4   5      114.17      125.61     15.06 o 
 -13   4   5      327.90      348.03     14.97 o 
 -12   4   5      100.70      125.11     10.68 o 
 -11   4   5     4966.03     4750.23     76.04 o 
 -10   4   5      172.17      133.02      7.45 o 
  -9   4   5     1028.15     1031.82     21.60 o 
  -8   4   5      419.18      392.32     11.04 o 
  -7   4   5      398.77      296.50      9.75 o 
  -6   4   5      976.15     1037.59     19.43 o 
  -5   4   5        2.09        5.21      2.26 o 
  -4   4   5      108.07      110.22      4.74 o 
  -3   4   5      154.76      144.68      4.75 o 
  -2   4   5      182.62      214.04      4.57 o 
  -1   4   5     1753.99     1735.24     22.79 o 
   0   4   5      608.47      627.19      8.88 o 
   1   4   5        0.14        7.08      1.91 o 
   2   4   5      856.36      916.15     14.22 o 
   3   4   5     4956.75     5234.83     66.27 o 
   4   4   5      585.53      602.07     12.15 o 
   5   4   5        1.24        2.37      2.36 o 
   6   4   5       36.47       38.03      4.32 o 
   7   4   5      537.47      563.24     13.76 o 
   8   4   5     1543.98     1582.79     28.10 o 
   9   4   5     1390.76     1379.24     27.77 o 
  10   4   5       12.97       13.62      5.41 o 
  11   4   5      209.37      174.02     12.91 o 
  12   4   5      137.06      175.14     26.18 o 
  13   4   5        6.83       11.35      7.36 o 
 -17   5   5      101.23      109.65     16.87 o 
 -16   5   5        8.74        9.49      8.48 o 
 -15   5   5       73.22       50.14     10.66 o 
 -14   5   5      187.99      164.36     13.12 o 
 -13   5   5       73.50       63.77      8.83 o 
 -12   5   5      100.88       94.80      8.16 o 
 -11   5   5     1238.21     1267.84     29.57 o 
 -10   5   5      281.65      266.01     10.63 o 
  -9   5   5        4.49        5.75      3.42 o 
  -8   5   5      180.75      170.01      7.60 o 
  -7   5   5       91.42      108.17      6.25 o 
  -6   5   5       13.70       16.97      2.85 o 
  -5   5   5      196.67      172.54      8.74 o 
  -4   5   5      298.09      285.54      7.58 o 
  -3   5   5      427.86      425.14      8.68 o 
  -2   5   5     1107.34     1183.67     16.46 o 
  -1   5   5      471.42      458.98      8.74 o 
   0   5   5       58.29       89.85      5.54 o 
   1   5   5     1331.17     1348.60     27.89 o 
   2   5   5      727.69      704.48     11.51 o 
   3   5   5     2812.85     2817.40     38.80 o 
   4   5   5       32.62       39.10      4.05 o 
   5   5   5      383.40      375.63     11.72 o 
   6   5   5       22.83       16.93      4.72 o 
   7   5   5       40.93       28.32      5.05 o 
   8   5   5      172.83      161.06     10.10 o 
   9   5   5        0.90        2.58      4.56 o 
  10   5   5        4.25        5.49      5.28 o 
  11   5   5       39.10       41.23      8.99 o 
  12   5   5       78.69       71.60     11.19 o 
 -16   6   5        3.92       13.34     19.02 o 
 -15   6   5      189.12      133.43     16.49 o 
 -14   6   5       72.92       73.29     13.51 o 
 -13   6   5      119.72      160.28     24.22 o 
 -12   6   5       42.02       36.77     10.77 o 
 -11   6   5      317.59      284.17     11.81 o 
 -10   6   5      935.47      961.95     22.02 o 
  -9   6   5     3141.46     3128.29     71.33 o 
  -8   6   5     2175.56     2052.95     36.37 o 
  -7   6   5     1229.98     1262.18     29.15 o 
  -6   6   5       22.01       15.86      6.22 o 
  -5   6   5      549.52      581.26     12.64 o 
  -4   6   5        0.09        3.01      2.20 o 
  -3   6   5       37.56       33.66      2.92 o 
  -2   6   5      461.64      505.69      9.80 o 
  -1   6   5      203.85      212.50      5.83 o 
   0   6   5      387.41      399.75      8.61 o 
   1   6   5       83.90       85.94      4.12 o 
   2   6   5      257.28      255.64      7.95 o 
   3   6   5      268.98      258.30      7.16 o 
   4   6   5     3048.65     3121.43     46.01 o 
   5   6   5     1158.02     1127.64     21.74 o 
   6   6   5        2.61        8.86      3.87 o 
   7   6   5      150.71      118.76      9.90 o 
   8   6   5      157.68      126.21     11.49 o 
   9   6   5      103.79       72.00      9.48 o 
  10   6   5        5.86       10.92      6.30 o 
  11   6   5       68.90       61.30     10.84 o 
  12   6   5        0.55        2.25      6.75 o 
 -16   7   5       51.11       25.25     12.19 o 
 -15   7   5      312.60      327.09     23.64 o 
 -14   7   5       11.71        2.13     13.56 o 
 -13   7   5       20.56       31.39     13.14 o 
 -12   7   5      344.99      292.50     26.75 o 
 -11   7   5      311.46      318.83     15.41 o 
 -10   7   5       68.34       63.04      6.58 o 
  -9   7   5       29.47       27.92      7.42 o 
  -8   7   5        9.58       19.34      6.89 o 
  -7   7   5      476.88      445.12     19.84 o 
  -6   7   5      578.96      513.64     20.04 o 
  -5   7   5      356.82      401.17     12.67 o 
  -4   7   5        9.66       11.31      2.79 o 
  -3   7   5      545.73      550.49     11.16 o 
  -2   7   5        0.16        1.76      2.15 o 
  -1   7   5       16.47       16.33      2.45 o 
   0   7   5     1248.87     1194.38     20.74 o 
   1   7   5        4.66        4.23      2.73 o 
   2   7   5      531.26      503.17     12.88 o 
   3   7   5       26.93       37.57      4.92 o 
   4   7   5        3.84        4.62      3.38 o 
   5   7   5        5.37        1.08      4.21 o 
   6   7   5     2447.08     2453.81     51.27 o 
   7   7   5      104.49       96.36      9.58 o 
   8   7   5       49.95       36.44      9.95 o 
   9   7   5      623.31      684.20     38.57 o 
  10   7   5       50.42       41.34      9.64 o 
  11   7   5       23.66       30.19      8.33 o 
 -15   8   5       17.81       16.08     10.32 o 
 -14   8   5       99.20      107.33     21.28 o 
 -13   8   5       57.68       36.96     14.41 o 
 -12   8   5        8.23       14.31     11.53 o 
 -11   8   5      463.40      412.23     28.80 o 
 -10   8   5        9.20       12.82      8.15 o 
  -9   8   5      177.84      180.19     12.74 o 
  -8   8   5       61.12       53.04     12.84 o 
  -7   8   5        7.24       10.66      5.99 o 
  -6   8   5     3099.83     3163.47    105.24 o 
  -5   8   5     2439.53     2580.88     51.63 o 
  -4   8   5       39.60       27.95      4.51 o 
  -3   8   5       97.51       98.46      5.06 o 
  -2   8   5        4.42        4.68      3.41 o 
  -1   8   5      348.52      328.05      9.60 o 
   0   8   5      178.90      159.84     12.01 o 
   1   8   5       59.37       48.59      5.43 o 
   2   8   5       16.62       24.13      4.87 o 
   3   8   5      228.84      215.13     14.50 o 
   4   8   5      733.20      589.43     31.04 o 
   5   8   5       26.08       21.77     11.72 o 
   6   8   5      133.52       98.37     12.82 o 
   7   8   5      207.07      223.88     13.90 o 
   8   8   5      312.29      309.44     16.73 o 
   9   8   5       13.07       16.79      7.27 o 
  10   8   5       36.98       33.50      8.74 o 
  11   8   5        1.93        7.09      9.19 o 
 -14   9   5        6.58       22.58     15.63 o 
 -13   9   5       68.33       72.06     20.38 o 
 -12   9   5      501.27      511.35     34.84 o 
 -11   9   5      306.17      246.08     24.20 o 
 -10   9   5       13.58       11.35      9.37 o 
  -9   9   5       20.47        8.24      8.25 o 
  -8   9   5       75.15       97.29     11.56 o 
  -7   9   5       22.56       24.33      7.52 o 
  -6   9   5        4.35        7.19      5.94 o 
  -5   9   5      141.39      156.29     13.60 o 
  -4   9   5      633.59      664.56     18.51 o 
  -3   9   5      746.39      727.92     18.45 o 
  -2   9   5       78.69       76.00      5.88 o 
  -1   9   5      408.12      467.50     17.22 o 
   0   9   5      352.25      310.03     23.04 o 
   1   9   5      628.98      608.71     16.94 o 
   2   9   5      368.25      370.33     14.74 o 
   3   9   5      129.82      109.07     11.30 o 
   4   9   5        4.85        3.82      5.18 o 
   5   9   5      212.93      205.81     21.03 o 
   6   9   5       24.95       23.42      9.15 o 
   7   9   5      116.56       97.53     15.90 o 
   8   9   5       94.47       99.28     17.70 o 
   9   9   5      125.28      103.66     11.94 o 
  10   9   5       57.80       65.54     11.02 o 
 -13  10   5        0.05        9.54     13.33 o 
 -12  10   5       66.90       42.86     20.15 o 
 -11  10   5        6.21       30.43     13.38 o 
 -10  10   5        2.88        3.33      9.94 o 
  -9  10   5       55.00       30.78     11.87 o 
  -8  10   5       71.03       43.92     27.21 o 
  -7  10   5       43.58       28.93      9.39 o 
  -6  10   5       10.48        9.59      7.19 o 
  -5  10   5       18.78       17.22      6.77 o 
  -4  10   5        1.14        0.55      6.92 o 
  -3  10   5     1505.96     1637.35     50.49 o 
  -2  10   5        2.67        6.92      5.39 o 
  -1  10   5      198.72      227.41     15.42 o 
   0  10   5      225.04      245.02     23.99 o 
   1  10   5      428.35      425.88     15.59 o 
   2  10   5      307.60      306.33     14.91 o 
   3  10   5      293.72      300.92     15.55 o 
   4  10   5      134.27      129.55     13.19 o 
   5  10   5       52.03       33.83     12.08 o 
   6  10   5        4.74        8.20      8.03 o 
   7  10   5       52.70       67.06     10.52 o 
   8  10   5       45.87       28.80      9.23 o 
   9  10   5        7.57       24.95      8.80 o 
 -12  11   5      123.70       86.57     19.18 o 
 -11  11   5       38.15       24.45     12.91 o 
 -10  11   5       11.40       -4.73     10.13 o 
  -9  11   5       34.35       22.30     11.72 o 
  -8  11   5       51.41       49.57     12.33 o 
  -7  11   5      511.74      470.26     70.97 o 
  -6  11   5      262.46      263.60     18.66 o 
  -5  11   5       15.75        9.98     16.15 o 
  -4  11   5      205.89      243.85     23.03 o 
  -3  11   5       19.22       14.28      8.28 o 
  -2  11   5        0.56        7.35      7.86 o 
  -1  11   5       53.68       44.39      7.47 o 
   0  11   5        7.31        9.66      5.10 o 
   1  11   5      137.42      143.46     10.67 o 
   2  11   5       52.85       45.21      7.50 o 
   3  11   5       37.26       40.38      7.97 o 
   4  11   5      159.85      131.72     18.89 o 
   5  11   5        0.28       15.81      8.87 o 
   6  11   5       27.23       25.52     11.79 o 
   7  11   5        8.14       11.17      8.19 o 
   8  11   5      984.48     1406.61     73.04 o 
 -11  12   5        3.42       -8.32     12.41 o 
 -10  12   5        3.77        5.85     11.50 o 
  -9  12   5      190.02      152.71     18.75 o 
  -8  12   5       18.08       14.19     16.27 o 
  -7  12   5        0.64       10.52      9.26 o 
  -6  12   5      763.83      933.47     39.16 o 
  -5  12   5       12.24       26.17     18.94 o 
  -4  12   5      223.21      232.54     38.20 o 
  -3  12   5        8.53       -0.28      7.97 o 
  -2  12   5      157.15      172.56     17.59 o 
  -1  12   5      398.84      446.57     21.54 o 
   0  12   5      494.85      547.10     23.12 o 
   1  12   5       16.93       19.99      6.90 o 
   2  12   5       12.20       18.06      7.03 o 
   3  12   5      233.95      245.55     20.63 o 
   4  12   5       18.15        7.27      8.90 o 
   5  12   5       57.80       44.00     11.76 o 
   6  12   5       47.04       45.99     13.25 o 
  -9  13   5       40.74       43.92     16.07 o 
  -8  13   5      381.82      373.88     26.17 o 
  -7  13   5       24.94       21.98     25.47 o 
  -6  13   5       32.07       41.03     10.99 o 
  -5  13   5      121.07      118.87     32.22 o 
  -4  13   5       23.53       14.98     18.87 o 
  -3  13   5       61.28       52.56     23.29 o 
  -2  13   5       52.91       32.84     11.62 o 
  -1  13   5       33.58       16.13      7.39 o 
   0  13   5       32.95       32.46      7.11 o 
   1  13   5       37.55       39.22      8.04 o 
   2  13   5        0.46        4.31      8.13 o 
   3  13   5        3.01       -0.88      8.56 o 
   4  13   5       29.71       12.16     10.17 o 
  -6  14   5       11.65       40.84     26.17 o 
  -5  14   5       58.65       38.51     24.69 o 
  -4  14   5        0.01       -3.34     20.81 o 
  -3  14   5       90.60      100.86     32.45 o 
  -2  14   5       10.67       10.08     13.01 o 
  -1  14   5       63.97       90.01     11.24 o 
   0  14   5       35.22       36.61      9.59 o 
   1  14   5       11.01       -2.95      8.50 o 
 -18   0   6      219.33      271.80     37.17 o 
 -17   0   6       74.98       98.01     12.54 o 
 -16   0   6     1099.18     1170.08     33.61 o 
 -15   0   6        5.29        2.50      7.07 o 
 -14   0   6      207.49      220.61     16.32 o 
 -13   0   6      525.22      527.31     20.05 o 
 -12   0   6      558.93      574.01     18.23 o 
 -11   0   6      198.38      205.13     10.26 o 
 -10   0   6      139.51      112.05      6.67 o 
  -9   0   6        0.79        7.96      3.34 o 
  -8   0   6      149.41      163.57      8.73 o 
  -7   0   6      630.65      535.46     18.96 o 
  -6   0   6      403.85      453.80     18.35 o 
  -5   0   6        1.01       -0.69      5.56 o 
  -4   0   6    28674.01    28727.03    572.35 o 
  -3   0   6    14744.35    14590.41    293.00 o 
  -2   0   6     3626.82     3938.66     64.63 o 
  -1   0   6      967.49     1062.47     16.97 o 
   0   0   6     6387.09     6702.87     83.94 o 
   1   0   6     1185.57     1125.10     16.17 o 
   2   0   6      487.24      441.75      9.00 o 
   3   0   6     1486.93     1520.06     23.03 o 
   4   0   6       11.46        7.59      2.51 o 
   5   0   6        6.93        6.96      2.65 o 
   6   0   6      603.88      546.71     13.78 o 
   7   0   6     1159.94     1138.20     23.32 o 
   8   0   6     1540.77     1442.42     33.74 o 
   9   0   6      128.44      129.80      9.47 o 
  10   0   6        1.98        4.69      5.24 o 
  11   0   6       85.00       91.35     10.23 o 
  12   0   6      163.40      183.20     13.57 o 
  13   0   6      868.98      995.95     32.00 o 
 -18   1   6        0.29        6.21      5.75 o 
 -17   1   6       78.21       75.84     12.44 o 
 -16   1   6        1.43        1.05      4.30 o 
 -15   1   6      109.08       92.08      7.98 o 
 -14   1   6       11.13       16.80      4.15 o 
 -13   1   6       86.56       76.09      5.97 o 
 -12   1   6       71.21       73.68      5.30 o 
 -11   1   6       93.01       97.25      5.04 o 
 -10   1   6      505.43      510.74     11.07 o 
  -9   1   6      377.41      384.27      9.28 o 
  -8   1   6      362.59      346.02      9.84 o 
  -7   1   6     3117.78     3512.00     46.19 o 
  -6   1   6       86.87       79.90      3.68 o 
  -5   1   6        6.96        4.88      1.81 o 
  -4   1   6        1.59        7.14      1.65 o 
  -3   1   6     8136.25     8596.47    101.21 o 
  -2   1   6     5341.54     5406.90     61.22 o 
  -1   1   6       77.49      100.74      3.13 o 
   0   1   6      384.60      356.64      5.50 o 
   1   1   6       39.66       23.37      1.51 o 
   2   1   6       22.36       13.22      1.41 o 
   3   1   6      530.88      599.17      8.61 o 
   4   1   6        2.41        4.15      1.53 o 
   5   1   6      209.83      220.34      5.48 o 
   6   1   6       37.50       37.47      3.01 o 
   7   1   6      447.84      449.68     11.66 o 
   8   1   6       17.11       20.17      3.24 o 
   9   1   6       46.11       46.03      4.80 o 
  10   1   6        0.91        2.76      3.43 o 
  11   1   6       29.98       26.21      4.88 o 
  12   1   6       80.49       94.29      9.59 o 
  13   1   6       75.51       89.96      9.82 o 
 -18   2   6       76.14       65.29      9.75 o 
 -17   2   6       63.30       97.15     10.27 o 
 -16   2   6      104.58      127.06     10.71 o 
 -15   2   6        0.08        7.66      5.45 o 
 -14   2   6      363.71      324.39     13.37 o 
 -13   2   6      127.98      106.10      6.00 o 
 -12   2   6       65.35       56.55      6.29 o 
 -11   2   6       77.23       88.66      7.57 o 
 -10   2   6      292.99      337.89      7.67 o 
  -9   2   6      228.19      280.01      6.48 o 
  -8   2   6       28.41       38.75      2.99 o 
  -7   2   6       81.52       67.19      5.29 o 
  -6   2   6     1363.66     1480.87     23.18 o 
  -5   2   6     1979.97     1780.64     27.02 o 
  -4   2   6      479.86      500.91     10.84 o 
  -3   2   6      108.67      136.60      3.80 o 
  -2   2   6      432.65      376.74      6.96 o 
  -1   2   6     1533.02     1614.85     19.95 o 
   0   2   6      320.84      332.69      5.50 o 
   1   2   6      197.13      220.88      4.47 o 
   2   2   6      492.76      490.14      7.08 o 
   3   2   6      473.68      451.70      7.25 o 
   4   2   6      558.30      468.25      7.50 o 
   5   2   6      986.63      915.48     14.86 o 
   6   2   6      379.02      419.29      9.09 o 
   7   2   6     1376.81     1320.24     21.33 o 
   8   2   6      116.72      141.48      5.74 o 
   9   2   6       19.94       34.64      4.56 o 
  10   2   6       26.12       23.00      5.36 o 
  11   2   6      137.46      129.33      9.47 o 
  12   2   6        4.84       12.43      5.53 o 
  13   2   6       51.21       51.88      8.01 o 
 -18   3   6        7.23       22.83     11.76 o 
 -17   3   6      276.48      344.80     31.99 o 
 -16   3   6      106.28      119.39     10.27 o 
 -15   3   6      373.44      357.21     14.76 o 
 -14   3   6       68.51       55.90      6.50 o 
 -13   3   6      107.55      110.75      6.47 o 
 -12   3   6      246.63      251.19      9.11 o 
 -11   3   6     1952.32     1923.18     31.54 o 
 -10   3   6      151.81      132.14     11.27 o 
  -9   3   6      105.48      102.83      4.65 o 
  -8   3   6      675.08      615.08     11.57 o 
  -7   3   6     1414.75     1462.75     22.45 o 
  -6   3   6      376.55      335.51     12.68 o 
  -5   3   6     1835.72     2034.58     36.27 o 
  -4   3   6     5904.48     5920.26     76.17 o 
  -3   3   6      186.84      307.33      5.84 o 
  -2   3   6      459.57      405.45      8.01 o 
  -1   3   6      978.19     1097.49     14.05 o 
   0   3   6       20.24       29.05      1.88 o 
   1   3   6      496.42      542.86      8.66 o 
   2   3   6      101.95      115.43      4.45 o 
   3   3   6       31.77       41.34      2.68 o 
   4   3   6      268.12      267.09      6.12 o 
   5   3   6      393.91      381.89     10.10 o 
   6   3   6        0.12        0.22      2.46 o 
   7   3   6      290.48      268.02     10.74 o 
   8   3   6        1.05        3.56      2.99 o 
   9   3   6        0.25        9.31      3.60 o 
  10   3   6      424.17      408.21     18.11 o 
  11   3   6      148.09      150.33     17.73 o 
  12   3   6       21.23       18.55      7.52 o 
  13   3   6      242.15      249.43     16.49 o 
 -18   4   6       56.86       31.78     12.46 o 
 -17   4   6        1.24       -5.83      8.20 o 
 -16   4   6        9.24       10.49      7.63 o 
 -15   4   6      152.43      151.61     14.54 o 
 -14   4   6        0.65        2.87      5.28 o 
 -13   4   6      103.98      123.17      9.83 o 
 -12   4   6      353.19      305.75     11.83 o 
 -11   4   6      781.39      698.40     23.20 o 
 -10   4   6       88.24       95.43      6.35 o 
  -9   4   6      153.22      145.61      7.25 o 
  -8   4   6      266.18      263.90      8.75 o 
  -7   4   6     1619.86     1600.12     28.07 o 
  -6   4   6       76.73       60.00      4.47 o 
  -5   4   6     8506.20     8729.55    129.69 o 
  -4   4   6       17.46       12.97      1.97 o 
  -3   4   6     2111.89     2097.83     27.90 o 
  -2   4   6      603.37      570.03      9.88 o 
  -1   4   6      197.39      218.69      6.25 o 
   0   4   6      429.54      416.24      8.74 o 
   1   4   6     1019.37     1035.64     14.07 o 
   2   4   6      599.00      649.76     11.38 o 
   3   4   6       87.32       98.89      6.58 o 
   4   4   6      592.75      568.40     11.17 o 
   5   4   6       12.45       17.11      3.14 o 
   6   4   6      101.86      130.76      9.19 o 
   7   4   6       17.54        4.67      3.43 o 
   8   4   6      288.36      289.96     16.61 o 
   9   4   6       26.44       29.69      5.32 o 
  10   4   6       37.56       38.09      6.49 o 
  11   4   6        0.56        7.89      6.06 o 
  12   4   6       52.14       65.78     10.14 o 
 -17   5   6       21.62       25.86      9.80 o 
 -16   5   6      229.11      289.10     31.01 o 
 -15   5   6      235.48      232.70     15.56 o 
 -14   5   6      125.22       91.97     13.30 o 
 -13   5   6       20.33       23.35      9.27 o 
 -12   5   6     1047.47     1042.59     26.01 o 
 -11   5   6       83.54       67.83      9.05 o 
 -10   5   6     1811.59     1827.90     34.42 o 
  -9   5   6        0.67        1.73      3.09 o 
  -8   5   6      798.76      780.73     18.76 o 
  -7   5   6      993.65      958.14     26.97 o 
  -6   5   6      390.04      393.97     12.03 o 
  -5   5   6     1409.56     1678.29     26.39 o 
  -4   5   6       64.31       78.36      4.14 o 
  -3   5   6      328.68      333.81      6.94 o 
  -2   5   6     2112.59     2060.06     28.35 o 
  -1   5   6       40.87       49.93      3.13 o 
   0   5   6     1694.25     1807.27     23.14 o 
   1   5   6      464.36      437.60      7.87 o 
   2   5   6      515.09      522.13     10.04 o 
   3   5   6       81.22       79.40      4.30 o 
   4   5   6      209.65      245.11      8.76 o 
   5   5   6      288.41      249.90      9.32 o 
   6   5   6      526.56      483.80     14.09 o 
   7   5   6      216.28      183.81     11.70 o 
   8   5   6        2.17        6.05      4.62 o 
   9   5   6      437.28      427.67     15.96 o 
  10   5   6      156.13      187.53     12.22 o 
  11   5   6      333.91      331.14     14.80 o 
  12   5   6       13.55        4.96      6.92 o 
 -17   6   6       36.04       32.03     10.93 o 
 -16   6   6      126.20      118.29     19.18 o 
 -15   6   6        0.47      -10.11      6.94 o 
 -14   6   6       11.04       -1.62     14.60 o 
 -13   6   6      369.82      382.05     30.00 o 
 -12   6   6      637.48      661.54     25.56 o 
 -11   6   6        3.20        6.08      5.93 o 
 -10   6   6      959.79      972.04     30.76 o 
  -9   6   6      847.55      893.66     22.23 o 
  -8   6   6      617.88      560.63     17.10 o 
  -7   6   6        4.24        7.78      2.84 o 
  -6   6   6       23.08       43.75      6.32 o 
  -5   6   6      306.48      310.12      8.68 o 
  -4   6   6      697.36      615.41     12.92 o 
  -3   6   6     1253.10     1226.99     18.31 o 
  -2   6   6     1638.55     1714.70     24.71 o 
  -1   6   6      102.08      124.13      4.86 o 
   0   6   6       30.95       24.92      3.18 o 
   1   6   6      268.90      265.92      7.74 o 
   2   6   6       35.76       21.82      3.48 o 
   3   6   6       74.78       54.68      5.19 o 
   4   6   6      896.51     1020.91     20.02 o 
   5   6   6      743.12      736.86     21.38 o 
   6   6   6      643.03      521.26     18.37 o 
   7   6   6      525.15      517.78     22.08 o 
   8   6   6      233.04      252.50     20.08 o 
   9   6   6        0.29        3.45      5.86 o 
  10   6   6       89.36       75.56     10.05 o 
  11   6   6      107.85      101.93     12.68 o 
 -16   7   6       25.55       15.90     10.54 o 
 -15   7   6      302.53      243.04     28.00 o 
 -14   7   6        5.33       -2.81     11.43 o 
 -13   7   6      139.34      154.88     21.59 o 
 -12   7   6        9.67        2.02      7.13 o 
 -11   7   6        7.08        6.56      5.41 o 
 -10   7   6      297.81      296.29     24.31 o 
  -9   7   6     1332.49     1352.27     51.82 o 
  -8   7   6        0.41        8.50      6.17 o 
  -7   7   6      403.22      420.18     18.95 o 
  -6   7   6       23.53       13.99      4.37 o 
  -5   7   6        3.09        2.11      3.25 o 
  -4   7   6        1.68        0.85      2.21 o 
  -3   7   6      351.97      333.24      8.45 o 
  -2   7   6     1083.85     1004.84     17.22 o 
  -1   7   6     2539.62     2449.17     37.06 o 
   0   7   6      467.38      440.64     11.82 o 
   1   7   6      268.86      268.50      9.19 o 
   2   7   6      291.47      313.04     15.65 o 
   3   7   6        2.85        2.20      4.16 o 
   4   7   6      572.99      504.97     20.90 o 
   5   7   6      569.40      578.90     17.55 o 
   6   7   6      136.12      118.77     16.03 o 
   7   7   6        0.02        5.91      5.34 o 
   8   7   6       27.66       31.95      7.61 o 
   9   7   6        9.84        7.00      6.48 o 
  10   7   6       20.96       15.22      8.16 o 
  11   7   6       34.35       22.65      8.76 o 
 -16   8   6       30.07       39.21     12.76 o 
 -15   8   6       31.41       50.36     18.68 o 
 -14   8   6      237.09      228.35     34.55 o 
 -13   8   6      265.84      229.70     45.50 o 
 -12   8   6       71.63       54.68     17.47 o 
 -11   8   6      297.73      247.25     32.03 o 
 -10   8   6     1088.97     1092.65     53.42 o 
  -9   8   6       30.57       18.15      7.98 o 
  -8   8   6       94.05       70.69     17.82 o 
  -7   8   6      349.76      299.68     16.64 o 
  -6   8   6     3265.22     3083.34     76.36 o 
  -5   8   6     1944.33     1978.05     53.33 o 
  -4   8   6        1.91        6.02      3.14 o 
  -3   8   6       61.32       61.73      5.53 o 
  -2   8   6     3512.61     3619.02     67.18 o 
  -1   8   6     1500.63     1602.09     35.75 o 
   0   8   6        1.48        7.54      3.68 o 
   1   8   6      320.22      368.77     12.96 o 
   2   8   6      246.66      218.91     16.05 o 
   3   8   6        1.60        0.88      4.27 o 
   4   8   6        3.89        2.30      4.76 o 
   5   8   6      211.34      156.00     11.26 o 
   6   8   6        7.39        2.14      4.93 o 
   7   8   6      857.45      855.08     26.54 o 
   8   8   6      411.95      405.79     24.77 o 
   9   8   6       15.22       24.43     10.93 o 
  10   8   6      142.83      142.43     14.93 o 
 -15   9   6        9.91       19.29     17.15 o 
 -14   9   6       39.03       43.16     16.22 o 
 -13   9   6      258.48      232.13     31.76 o 
 -12   9   6       64.76       64.41     16.85 o 
 -11   9   6        5.90        9.83     11.88 o 
 -10   9   6      147.12      127.92     17.65 o 
  -9   9   6        3.43        5.71      7.66 o 
  -8   9   6        0.03        7.33      6.40 o 
  -7   9   6      711.48      651.40     26.15 o 
  -6   9   6       32.63       26.65      8.24 o 
  -5   9   6        1.86        0.95      4.36 o 
  -4   9   6        1.15        7.59      4.66 o 
  -3   9   6      689.68      691.40     21.76 o 
  -2   9   6     1682.37     1853.05     44.67 o 
  -1   9   6      384.19      313.85     17.53 o 
   0   9   6      102.41       99.54      7.47 o 
   1   9   6       17.98       23.33      5.05 o 
   2   9   6        0.48        3.27      4.94 o 
   3   9   6      153.89      174.88     12.58 o 
   4   9   6       72.94       73.50      9.76 o 
   5   9   6       18.17       29.27     11.70 o 
   6   9   6       68.10       67.01     12.71 o 
   7   9   6        3.34        9.69      7.15 o 
   8   9   6       53.61       37.04      9.27 o 
   9   9   6       23.31       32.60      9.44 o 
 -14  10   6      150.26      132.78     23.13 o 
 -13  10   6      288.44      234.15     26.69 o 
 -12  10   6        6.71       13.33     13.10 o 
 -11  10   6      607.62      571.78     35.12 o 
 -10  10   6      134.18      106.19     16.78 o 
  -9  10   6      234.78      245.32     51.52 o 
  -8  10   6       19.53       20.71     12.35 o 
  -7  10   6        1.55       -1.99      7.16 o 
  -6  10   6      202.94      182.25     15.88 o 
  -5  10   6       16.31       11.26     10.37 o 
  -4  10   6     4778.87     5231.03    110.07 o 
  -3  10   6       38.25       44.02      9.63 o 
  -2  10   6       26.88       15.55      5.72 o 
  -1  10   6      355.86      374.25     16.97 o 
   0  10   6      480.69      444.41     19.49 o 
   1  10   6       70.91       52.14      7.63 o 
   2  10   6       93.91       94.58      9.78 o 
   3  10   6      322.85      307.50     19.25 o 
   4  10   6      150.30      201.37     14.53 o 
   5  10   6      121.64      130.43     15.42 o 
   6  10   6      268.91      244.62     24.89 o 
   7  10   6        9.52        0.71      6.59 o 
   8  10   6      217.79      196.96     16.85 o 
 -12  11   6        4.83        4.58     12.98 o 
 -11  11   6      155.64      150.98     21.40 o 
 -10  11   6      158.51      135.07     19.60 o 
  -9  11   6        0.34        7.40      9.08 o 
  -8  11   6        4.84        1.15      9.98 o 
  -7  11   6      186.50      197.69     46.35 o 
  -6  11   6      474.52      441.62     25.00 o 
  -5  11   6       18.42       29.78      8.62 o 
  -4  11   6      800.33      976.02     28.78 o 
  -3  11   6      119.07      139.55     10.79 o 
  -2  11   6      456.76      519.75     19.91 o 
  -1  11   6       85.73       77.74      9.83 o 
   0  11   6       91.97       80.97     15.19 o 
   1  11   6      483.78      483.27     32.79 o 
   2  11   6      480.91      463.87     28.07 o 
   3  11   6       40.04       60.59      9.71 o 
   4  11   6      115.20       89.52     13.61 o 
   5  11   6        1.89       16.85      9.78 o 
   6  11   6        1.78        5.31      7.15 o 
   7  11   6      389.77      531.53     49.27 o 
 -11  12   6        4.73       -5.57     11.21 o 
 -10  12   6       11.99        9.60     12.23 o 
  -9  12   6      123.84      122.33     25.58 o 
  -8  12   6       13.04       11.22      9.91 o 
  -7  12   6       83.14       73.31     16.46 o 
  -6  12   6       62.33       36.30     15.64 o 
  -5  12   6       24.36       18.69      8.89 o 
  -4  12   6        1.88        4.26      7.10 o 
  -3  12   6        3.58       13.66      6.07 o 
  -2  12   6      695.18      833.07     27.21 o 
  -1  12   6      543.94      591.22     22.87 o 
   0  12   6       88.71      104.24     10.04 o 
   1  12   6      147.46      158.22     12.07 o 
   2  12   6       70.01       99.80     16.31 o 
   3  12   6        3.21        1.94      6.53 o 
   4  12   6        5.05        4.68      8.61 o 
   5  12   6        0.29       -2.00      9.04 o 
   6  12   6       25.47       26.49     11.50 o 
  -9  13   6      325.63      299.85     25.81 o 
  -8  13   6      283.16      334.80     32.96 o 
  -7  13   6      599.47      652.32     33.54 o 
  -6  13   6        0.05        4.24      9.12 o 
  -5  13   6       35.22       41.79     11.61 o 
  -4  13   6       16.71       27.95     20.11 o 
  -3  13   6       21.91       14.66     10.46 o 
  -2  13   6       81.60       86.82     10.23 o 
  -1  13   6        9.08        8.88      6.18 o 
   0  13   6       34.07       21.25     10.52 o 
   1  13   6      444.04      514.48     21.29 o 
   2  13   6        0.12        3.02      7.22 o 
   3  13   6        9.34       17.94      9.82 o 
   4  13   6      114.79      137.19     17.09 o 
  -6  14   6       52.90       94.02     33.08 o 
  -5  14   6       32.74       25.85     21.51 o 
  -4  14   6       77.36       80.44     28.81 o 
  -3  14   6        9.95       24.15     22.67 o 
  -2  14   6        1.57       -0.72      6.99 o 
  -1  14   6       32.15       30.47      7.91 o 
   0  14   6        0.10        0.44      6.80 o 
 -19   1   7       35.55       38.64      7.64 o 
 -18   1   7        9.04        8.03      5.80 o 
 -17   1   7      459.90      536.92     22.00 o 
 -16   1   7      810.71      943.27     22.11 o 
 -15   1   7      245.19      246.81     19.65 o 
 -14   1   7        0.95        8.31      4.23 o 
 -13   1   7      470.39      471.52     12.98 o 
 -12   1   7      316.18      316.60      9.13 o 
 -11   1   7        4.55        4.60      3.16 o 
 -10   1   7      981.37     1034.21     17.75 o 
  -9   1   7       34.47       38.73      6.31 o 
  -8   1   7     3489.24     3721.56     52.54 o 
  -7   1   7     6018.42     5939.03     75.92 o 
  -6   1   7      260.59      176.52      4.75 o 
  -5   1   7     3195.08     3076.67     40.72 o 
  -4   1   7      418.25      435.40     10.10 o 
  -3   1   7     2558.83     2429.28     30.60 o 
  -2   1   7       14.43       81.99      3.43 o 
  -1   1   7        5.64        5.56      1.04 o 
   0   1   7      237.70      292.38      4.45 o 
   1   1   7     1089.16     1118.25     12.26 o 
   2   1   7       20.00       36.36      2.61 o 
   3   1   7      276.17      285.24      5.46 o 
   4   1   7     3327.28     3498.07     36.43 o 
   5   1   7     1185.55     1166.79     16.18 o 
   6   1   7      858.27      809.31     13.24 o 
   7   1   7      355.52      359.56      8.98 o 
   8   1   7        0.47        1.08      2.85 o 
   9   1   7       42.13       44.70      5.23 o 
  10   1   7      136.77      126.76      9.64 o 
  11   1   7       96.88       96.06     10.06 o 
  12   1   7       14.78       12.90      5.84 o 
 -18   2   7      151.87      201.75     15.44 o 
 -17   2   7      139.95      161.82     15.25 o 
 -16   2   7       11.01        4.14      5.53 o 
 -15   2   7      614.65      576.31     17.40 o 
 -14   2   7      887.94      921.88     22.38 o 
 -13   2   7      100.70      102.66      8.28 o 
 -12   2   7       15.10       10.49      2.72 o 
 -11   2   7       67.01       53.91      3.68 o 
 -10   2   7      219.29      222.34      7.24 o 
  -9   2   7        8.46        6.88      2.09 o 
  -8   2   7      364.26      406.90      8.09 o 
  -7   2   7     1570.81     1612.86     23.93 o 
  -6   2   7      182.23      170.02      6.30 o 
  -5   2   7       93.18       86.15      3.89 o 
  -4   2   7        8.72       16.71      2.63 o 
  -3   2   7     1225.17     1175.27     16.00 o 
  -2   2   7     1581.30     1920.76     23.31 o 
  -1   2   7     3672.73     3699.94     40.60 o 
   0   2   7      405.12      449.68      6.82 o 
   1   2   7      246.22      201.76      3.77 o 
   2   2   7     9999.88    10325.04     97.53 o 
   3   2   7     1794.82     1750.67     19.57 o 
   4   2   7      135.91      119.60      5.06 o 
   5   2   7     1514.80     1513.25     20.94 o 
   6   2   7      520.45      512.67     10.58 o 
   7   2   7      163.28      175.21      6.89 o 
   8   2   7      280.15      284.03      9.37 o 
   9   2   7        0.39        2.11      3.81 o 
  10   2   7      540.99      571.84     18.12 o 
  11   2   7        3.73        4.46      5.20 o 
  12   2   7       25.95       34.82      7.27 o 
 -18   3   7        8.03       19.81     11.49 o 
 -17   3   7       11.92       14.09      9.97 o 
 -16   3   7       13.23       12.31      6.83 o 
 -15   3   7       91.83       85.40     11.58 o 
 -14   3   7      100.44       99.72      8.17 o 
 -13   3   7      251.07      248.81      9.47 o 
 -12   3   7      148.86      142.45      7.22 o 
 -11   3   7      222.07      204.95      7.53 o 
 -10   3   7       54.44       60.30      4.06 o 
  -9   3   7      241.92      257.64      6.81 o 
  -8   3   7     2360.82     2333.01     33.06 o 
  -7   3   7      266.02      282.20      8.56 o 
  -6   3   7       20.50       12.09      2.53 o 
  -5   3   7     2700.18     2701.36     42.27 o 
  -4   3   7     3611.17     3523.81     46.83 o 
  -3   3   7      829.73      855.66     15.26 o 
  -2   3   7       41.93       17.14      2.23 o 
  -1   3   7        8.87       32.53      2.45 o 
   0   3   7      660.68      838.73     12.74 o 
   1   3   7       67.22      104.85      4.17 o 
   2   3   7      530.75      553.38      8.85 o 
   3   3   7       11.99       10.48      1.87 o 
   4   3   7      252.52      266.29      6.95 o 
   5   3   7     2951.06     2949.77     39.46 o 
   6   3   7        4.21        7.85      2.65 o 
   7   3   7      381.77      350.25      9.62 o 
   8   3   7        2.22       -0.18      3.04 o 
   9   3   7       26.72       26.14      5.55 o 
  10   3   7        1.13       11.25      5.96 o 
  11   3   7      144.41      137.87     12.09 o 
  12   3   7      148.55      161.53     15.23 o 
 -18   4   7      307.11      374.51     26.92 o 
 -17   4   7       41.20       23.60      9.74 o 
 -16   4   7        7.67        8.25     10.56 o 
 -15   4   7      229.17      238.94     17.34 o 
 -14   4   7      203.04      208.26     18.54 o 
 -13   4   7      114.76      134.04      9.89 o 
 -12   4   7      187.46      156.40      8.17 o 
 -11   4   7      267.27      241.09     13.39 o 
 -10   4   7       17.19       24.61      3.77 o 
  -9   4   7     1162.88     1192.07     23.55 o 
  -8   4   7     1863.11     1948.47     36.81 o 
  -7   4   7      173.84      155.53      7.91 o 
  -6   4   7     4946.36     5148.35     86.07 o 
  -5   4   7      966.23      809.23     14.61 o 
  -4   4   7      868.97      987.47     15.38 o 
  -3   4   7       28.17       36.43      3.40 o 
  -2   4   7      484.80      450.22      8.77 o 
  -1   4   7      717.35      732.00     11.21 o 
   0   4   7      200.85      211.46      4.91 o 
   1   4   7      812.61      872.00     13.24 o 
   2   4   7      421.02      376.14      8.40 o 
   3   4   7     1182.39     1235.33     18.98 o 
   4   4   7        2.00        2.42      2.31 o 
   5   4   7       42.99       51.84      4.81 o 
   6   4   7      128.38       98.81      6.48 o 
   7   4   7      215.81      205.33     13.06 o 
   8   4   7       93.34       88.87      7.58 o 
   9   4   7        9.58       14.96      5.34 o 
  10   4   7       81.06       84.38      8.33 o 
  11   4   7      238.31      250.36     15.82 o 
  12   4   7      591.44      684.49     25.30 o 
 -18   5   7        0.25       17.17     11.45 o 
 -17   5   7        8.66       11.53      8.81 o 
 -16   5   7        3.95       -0.11      7.41 o 
 -15   5   7      387.76      361.64     31.79 o 
 -14   5   7        5.71        1.78     11.11 o 
 -13   5   7       55.06       53.64      9.33 o 
 -12   5   7       60.04       53.11      7.44 o 
 -11   5   7     1208.19     1195.03     28.84 o 
 -10   5   7       25.93       40.09      7.24 o 
  -9   5   7      243.60      219.87     11.86 o 
  -8   5   7      526.17      516.65     14.03 o 
  -7   5   7      204.14      241.12     12.43 o 
  -6   5   7        0.71        4.89      2.64 o 
  -5   5   7      475.60      502.94     10.35 o 
  -4   5   7       32.89       48.67      3.64 o 
  -3   5   7      259.11      331.54      7.64 o 
  -2   5   7      991.38     1042.42     17.96 o 
  -1   5   7       69.86       75.96      3.57 o 
   0   5   7       56.68       39.31      3.42 o 
   1   5   7      936.20      910.22     13.85 o 
   2   5   7       22.62       43.93      3.39 o 
   3   5   7      119.65      134.74      8.96 o 
   4   5   7      238.45      261.69      9.34 o 
   5   5   7       10.99       11.58      6.16 o 
   6   5   7      209.18      203.05     11.31 o 
   7   5   7       51.87       59.93      7.16 o 
   8   5   7      329.89      341.62     14.53 o 
   9   5   7      220.44      214.46     11.60 o 
  10   5   7        3.44        7.65      5.30 o 
  11   5   7       78.73       45.40      9.18 o 
 -17   6   7       17.13       20.80      9.30 o 
 -16   6   7        1.89        4.30      9.65 o 
 -15   6   7        0.23        3.10     18.32 o 
 -14   6   7      164.02      153.41     33.77 o 
 -13   6   7       36.39       35.60     18.09 o 
 -12   6   7      174.38      148.27     14.06 o 
 -11   6   7      419.31      453.31     16.05 o 
 -10   6   7      492.71      532.09     16.75 o 
  -9   6   7      486.68      473.62     16.56 o 
  -8   6   7      832.81      815.49     21.93 o 
  -7   6   7      272.31      311.91      9.50 o 
  -6   6   7      545.84      612.29     18.98 o 
  -5   6   7     1081.81     1097.21     21.49 o 
  -4   6   7        0.27        2.31      1.91 o 
  -3   6   7      488.20      521.42     10.63 o 
  -2   6   7       53.72       44.14      3.29 o 
  -1   6   7       41.67       26.33      2.98 o 
   0   6   7     1999.96     1928.36     29.80 o 
   1   6   7       28.62       25.03      4.25 o 
   2   6   7       97.16       83.10      4.48 o 
   3   6   7      605.85      472.94     13.71 o 
   4   6   7      193.84      178.33      9.32 o 
   5   6   7      126.92      105.19      8.03 o 
   6   6   7       16.88       10.79      5.12 o 
   7   6   7      144.81      142.73     12.67 o 
   8   6   7       94.09      111.18     10.86 o 
   9   6   7      159.76      152.11     17.00 o 
  10   6   7       72.17       95.48     12.06 o 
  11   6   7        0.99        3.76      6.01 o 
 -16   7   7      101.57      119.26     27.60 o 
 -15   7   7      106.55       62.70     25.04 o 
 -14   7   7       19.51       32.48     14.74 o 
 -13   7   7      190.13      175.86     22.23 o 
 -12   7   7      328.39      364.24     17.08 o 
 -11   7   7       20.67       21.84      6.24 o 
 -10   7   7      832.67      839.36     30.98 o 
  -9   7   7       32.47       17.44      6.79 o 
  -8   7   7        2.07       11.01      6.36 o 
  -7   7   7        4.86        3.43      4.97 o 
  -6   7   7      317.41      291.72     15.22 o 
  -5   7   7      170.51      197.99      8.13 o 
  -4   7   7      306.15      303.16     12.88 o 
  -3   7   7      475.66      498.82     24.97 o 
  -2   7   7     1585.26     1588.46     31.05 o 
  -1   7   7      115.72      144.57      9.18 o 
   0   7   7     3641.49     3830.75     69.96 o 
   1   7   7      100.56      124.70      8.21 o 
   2   7   7      257.78      260.28     11.60 o 
   3   7   7        1.80        3.44      3.65 o 
   4   7   7      303.42      271.21     11.66 o 
   5   7   7      428.61      432.15     15.52 o 
   6   7   7       54.19       40.01      8.93 o 
   7   7   7        0.01        5.16      5.61 o 
   8   7   7      287.77      288.44     17.38 o 
   9   7   7      143.25      176.17     14.08 o 
  10   7   7       39.86       68.69     18.58 o 
 -16   8   7        4.39        4.73     15.16 o 
 -15   8   7       25.17       16.27     15.67 o 
 -14   8   7        5.89        1.99     12.55 o 
 -13   8   7        1.86       -3.79     11.23 o 
 -12   8   7       18.76       19.26      7.83 o 
 -11   8   7      127.83       81.00     12.46 o 
 -10   8   7       26.06       26.48      9.07 o 
  -9   8   7       27.51       31.55     12.23 o 
  -8   8   7      236.83      217.37     15.25 o 
  -7   8   7     1630.49     1658.68     47.19 o 
  -6   8   7       11.98       -0.96      4.29 o 
  -5   8   7       31.30       30.18      7.42 o 
  -4   8   7      165.51      165.81     10.24 o 
  -3   8   7       20.74       18.95      5.14 o 
  -2   8   7      153.69      151.37     10.50 o 
  -1   8   7     1242.85     1304.63     31.34 o 
   0   8   7        3.91       11.56      4.22 o 
   1   8   7        7.13        6.55      4.11 o 
   2   8   7       24.57       32.08      6.19 o 
   3   8   7      186.86      140.21     11.55 o 
   4   8   7       57.25       57.46      7.36 o 
   5   8   7      158.17      151.59     11.03 o 
   6   8   7       53.16       47.74      8.01 o 
   7   8   7       83.79       75.82     12.52 o 
   8   8   7       37.35       34.40      8.18 o 
   9   8   7       33.16       30.29      8.56 o 
  10   8   7       70.13       66.29     12.53 o 
 -15   9   7        0.15       11.51     15.33 o 
 -14   9   7        2.99        1.15     13.47 o 
 -13   9   7       71.84       72.09     17.70 o 
 -12   9   7      633.82      595.03     85.60 o 
 -11   9   7      115.53      105.02     16.90 o 
 -10   9   7       43.28       28.86     11.30 o 
  -9   9   7       60.65       51.64     12.09 o 
  -8   9   7      109.80      101.18     13.95 o 
  -7   9   7      321.94      253.01     18.91 o 
  -6   9   7        8.14        3.51      6.78 o 
  -5   9   7      424.07      449.50     19.41 o 
  -4   9   7        0.43        6.91      4.98 o 
  -3   9   7     1746.80     1954.22     46.91 o 
  -2   9   7      121.97      145.26     10.81 o 
  -1   9   7       12.70       12.99      4.96 o 
   0   9   7      166.33      162.89      9.58 o 
   1   9   7      667.04      656.89     20.28 o 
   2   9   7       39.70       29.62      7.01 o 
   3   9   7       21.43       15.36      6.52 o 
   4   9   7      153.35      151.92     10.99 o 
   5   9   7      141.19      141.50     19.94 o 
   6   9   7       57.68       46.95     10.03 o 
   7   9   7       23.51       26.64      8.52 o 
   8   9   7        1.24        2.36      7.48 o 
   9   9   7      627.79      763.83     30.59 o 
 -14  10   7      276.98      223.04     58.58 o 
 -13  10   7      197.45      178.73     23.95 o 
 -12  10   7       25.81       27.25     13.67 o 
 -11  10   7        8.52       11.14     11.35 o 
 -10  10   7        9.21        0.82      9.35 o 
  -9  10   7       25.31       18.89     11.45 o 
  -8  10   7       84.81       65.69     15.26 o 
  -7  10   7       80.62       62.02     14.21 o 
  -6  10   7      102.59      100.24     12.87 o 
  -5  10   7       73.67       97.05      9.29 o 
  -4  10   7      734.76      810.84     30.78 o 
  -3  10   7       21.71       13.86      6.18 o 
  -2  10   7        1.20        1.40      5.01 o 
  -1  10   7      208.42      215.59     13.70 o 
   0  10   7      556.44      645.20     20.16 o 
   1  10   7      129.42      115.59     10.53 o 
   2  10   7       71.34       46.33      8.13 o 
   3  10   7      203.24      217.31     14.92 o 
   4  10   7        0.63        2.37      5.21 o 
   5  10   7        1.56        3.18      6.47 o 
   6  10   7       97.96      125.34     13.29 o 
   7  10   7       30.16       20.76      8.88 o 
   8  10   7      135.25      146.27     17.44 o 
 -13  11   7       49.43       67.50     18.55 o 
 -12  11   7       59.17       44.79     15.24 o 
 -11  11   7      260.57      198.66     22.44 o 
 -10  11   7       19.94       27.99     11.73 o 
  -9  11   7       36.55       43.55     12.32 o 
  -8  11   7      159.08      131.60     16.25 o 
  -7  11   7      240.16      207.64     18.49 o 
  -6  11   7      314.64      310.70     74.30 o 
  -5  11   7       32.28       47.43     13.90 o 
  -4  11   7      253.84      272.60     15.69 o 
  -3  11   7      277.33      296.10     23.05 o 
  -2  11   7       38.14       29.50      8.43 o 
  -1  11   7      146.54      163.11     10.72 o 
   0  11   7        0.43        0.26      5.26 o 
   1  11   7      136.37      122.50     16.06 o 
   2  11   7       44.00       49.18      8.85 o 
   3  11   7       83.51       87.27     11.29 o 
   4  11   7       10.52        5.76     11.20 o 
   5  11   7        3.99        6.95      9.18 o 
   6  11   7      240.38      280.80     45.31 o 
 -11  12   7       10.50       -2.58     11.43 o 
 -10  12   7       87.16       70.57     15.55 o 
  -9  12   7      512.13      574.75     33.52 o 
  -8  12   7       75.04       78.24     14.38 o 
  -7  12   7       20.11       11.44      9.67 o 
  -6  12   7      542.36      585.90     30.83 o 
  -5  12   7      113.48      136.14     15.46 o 
  -4  12   7       14.23       15.33      6.94 o 
  -3  12   7      216.28      217.05     14.18 o 
  -2  12   7      324.75      360.70     18.22 o 
  -1  12   7        2.39        1.49      5.47 o 
   0  12   7       44.27       50.76      8.46 o 
   1  12   7       34.79       26.94     15.26 o 
   2  12   7       82.33       83.10     11.26 o 
   3  12   7      120.27      129.75     12.96 o 
   4  12   7       53.46       43.67     12.36 o 
   5  12   7       29.00       22.75     11.66 o 
  -9  13   7      167.02      122.24     18.52 o 
  -8  13   7       79.34       70.72     18.91 o 
  -7  13   7       28.58       27.33     18.32 o 
  -6  13   7        5.75       19.85     13.43 o 
  -5  13   7        0.41        3.79      8.50 o 
  -4  13   7      104.36      126.74     25.16 o 
  -3  13   7        0.20        3.65      6.70 o 
  -2  13   7      212.30      241.86     15.88 o 
  -1  13   7        0.22       12.84      7.14 o 
   0  13   7       56.82       75.89      9.84 o 
   1  13   7       60.92       63.30     12.07 o 
   2  13   7        6.65        5.19      7.48 o 
   3  13   7        4.63        5.54     10.33 o 
  -5  14   7      109.23      125.55     35.33 o 
  -4  14   7        4.80       18.49      9.94 o 
  -3  14   7        2.91       -2.84      8.92 o 
  -2  14   7       61.80       56.65      9.45 o 
  -1  14   7        1.44        2.80      6.79 o 
 -19   0   8      151.30      200.07     19.95 o 
 -18   0   8      252.87      229.54     15.32 o 
 -17   0   8      315.33      294.82     15.66 o 
 -16   0   8        0.09       -3.32      6.88 o 
 -15   0   8        0.17       -2.68      6.25 o 
 -14   0   8      588.00      595.00     21.83 o 
 -13   0   8      615.36      560.75     18.31 o 
 -12   0   8        3.37        4.48      3.95 o 
 -11   0   8     2313.69     2558.84     47.04 o 
 -10   0   8      174.55      137.55      8.28 o 
  -9   0   8     1005.93     1004.38     27.30 o 
  -8   0   8     1344.09     1630.61     45.57 o 
  -7   0   8     1321.09     1212.41     30.51 o 
  -6   0   8      124.35      217.47      7.98 o 
  -5   0   8     3905.29     4093.71     67.35 o 
  -4   0   8      102.66       83.25      4.68 o 
  -3   0   8      762.87      928.71     13.58 o 
  -2   0   8      996.05      939.13     13.11 o 
  -1   0   8    12669.91    13334.79    147.58 o 
   0   0   8     1791.76     2346.28     30.80 o 
   1   0   8       82.54      120.07      4.58 o 
   2   0   8     3501.95     3416.11     46.80 o 
   3   0   8      513.72      460.54     11.14 o 
   4   0   8     2952.44     2913.36     47.78 o 
   5   0   8        2.15        8.30      3.15 o 
   6   0   8       11.98       16.85      4.06 o 
   7   0   8     1471.04     1492.38     34.90 o 
   8   0   8      279.54      262.50     13.08 o 
   9   0   8        8.10        4.79      5.07 o 
  10   0   8      108.02      111.41     23.08 o 
  11   0   8      376.18      361.76     18.32 o 
  12   0   8      375.57      392.79     28.03 o 
 -19   1   8       58.05       55.49      8.92 o 
 -18   1   8        0.20       11.52      6.59 o 
 -17   1   8        9.91       13.82      6.36 o 
 -16   1   8      182.63      231.22     16.17 o 
 -15   1   8      748.79      840.45     19.82 o 
 -14   1   8       17.01       10.93      3.82 o 
 -13   1   8        2.06        3.45      3.12 o 
 -12   1   8      653.61      631.66     13.23 o 
 -11   1   8      222.76      221.38      7.27 o 
 -10   1   8     1437.69     1435.53     22.52 o 
  -9   1   8     1223.67     1417.66     20.51 o 
  -8   1   8     1168.81     1266.93     19.62 o 
  -7   1   8      121.91      145.81      4.63 o 
  -6   1   8      363.09      336.74      7.29 o 
  -5   1   8      117.77       85.34      4.04 o 
  -4   1   8     6639.77     6900.66     77.97 o 
  -3   1   8      967.90     1164.27     15.67 o 
  -2   1   8       45.66       64.37      2.15 o 
  -1   1   8      150.19      175.11      4.19 o 
   0   1   8       66.89      116.40      3.09 o 
   1   1   8     1218.08     1452.75     15.60 o 
   2   1   8      852.84      842.53     10.52 o 
   3   1   8        3.19        2.81      1.58 o 
   4   1   8      564.19      507.86      8.90 o 
   5   1   8      839.73      884.15     13.99 o 
   6   1   8       69.58       61.11      3.97 o 
   7   1   8      134.31      138.70      9.38 o 
   8   1   8        3.36        3.84      3.23 o 
   9   1   8       30.54       26.37      4.77 o 
  10   1   8        3.05        5.35      4.64 o 
  11   1   8       70.82       75.26     12.24 o 
  12   1   8        2.15       10.69      6.08 o 
 -19   2   8        3.09        6.90      8.43 o 
 -18   2   8      102.97      125.84     12.84 o 
 -17   2   8       17.64       23.14      8.23 o 
 -16   2   8      148.05      139.94     10.36 o 
 -15   2   8        4.18        6.91      4.78 o 
 -14   2   8      915.49      911.36     22.14 o 
 -13   2   8       98.64       79.90      4.56 o 
 -12   2   8      159.03      164.13      9.34 o 
 -11   2   8        5.09        5.21      2.56 o 
 -10   2   8     1443.14     1361.58     20.58 o 
  -9   2   8     1092.45     1114.57     17.09 o 
  -8   2   8      119.78      130.50      4.23 o 
  -7   2   8      358.77      300.14      7.58 o 
  -6   2   8     1356.54     1534.20     21.17 o 
  -5   2   8        8.07       15.44      1.91 o 
  -4   2   8     6134.62     6813.68     74.29 o 
  -3   2   8     1481.76     1470.66     20.92 o 
  -2   2   8      112.92      178.91      3.94 o 
  -1   2   8      246.55      317.88      5.07 o 
   0   2   8        9.72       25.74      1.70 o 
   1   2   8     3362.51     3664.02     35.66 o 
   2   2   8      541.47      547.21      7.90 o 
   3   2   8      344.72      283.88      5.86 o 
   4   2   8     1283.20     1242.35     17.35 o 
   5   2   8      438.17      417.56      8.82 o 
   6   2   8     1424.38     1365.86     20.44 o 
   7   2   8      108.27       89.05      4.88 o 
   8   2   8      124.98      101.47      7.35 o 
   9   2   8       24.17       30.61      5.69 o 
  10   2   8      393.76      378.98     15.83 o 
  11   2   8       11.32        8.39      5.28 o 
  12   2   8      100.13      121.81     17.85 o 
 -18   3   8        8.64       23.50     10.82 o 
 -17   3   8       55.88       63.54     12.40 o 
 -16   3   8      499.97      536.77     20.38 o 
 -15   3   8       19.48       25.94      8.68 o 
 -14   3   8      171.20      165.58      8.21 o 
 -13   3   8      140.67      145.87      7.00 o 
 -12   3   8     2012.45     2156.72     32.66 o 
 -11   3   8     1326.82     1376.36     22.36 o 
 -10   3   8      830.88      772.73     14.06 o 
  -9   3   8      357.55      404.91      8.72 o 
  -8   3   8      633.60      624.37     12.54 o 
  -7   3   8      184.34      158.17      6.47 o 
  -6   3   8     1465.55     1453.77     21.96 o 
  -5   3   8      318.81      349.49      7.41 o 
  -4   3   8      550.69      715.42     13.18 o 
  -3   3   8      291.81      348.56      9.48 o 
  -2   3   8      135.61      140.28      4.65 o 
  -1   3   8      354.56      357.31      7.48 o 
   0   3   8      204.72      258.56      5.55 o 
   1   3   8       19.10       34.14      2.26 o 
   2   3   8      163.95      146.80      4.59 o 
   3   3   8       24.75       13.53      2.09 o 
   4   3   8      749.49      791.12     13.38 o 
   5   3   8       56.44       71.00      4.42 o 
   6   3   8      574.64      593.38     12.80 o 
   7   3   8      162.54      149.85     11.02 o 
   8   3   8      834.23      897.05     20.68 o 
   9   3   8      493.42      533.83     18.18 o 
  10   3   8      339.93      405.13     32.84 o 
  11   3   8        1.28        1.95      6.18 o 
 -18   4   8        0.31       -2.83      8.84 o 
 -17   4   8       12.81        3.35     10.29 o 
 -16   4   8        0.02        4.68      7.24 o 
 -15   4   8        1.27       -2.63      5.76 o 
 -14   4   8      226.73      197.18     13.31 o 
 -13   4   8        6.42        4.24      4.44 o 
 -12   4   8     1242.52     1223.59     26.00 o 
 -11   4   8       73.71       58.04      5.84 o 
 -10   4   8       25.98       16.31      3.90 o 
  -9   4   8      323.39      335.12     11.91 o 
  -8   4   8      101.49       88.32      9.00 o 
  -7   4   8      181.09      232.01      7.64 o 
  -6   4   8     1365.79     1380.27     24.48 o 
  -5   4   8      846.59     1106.87     18.38 o 
  -4   4   8       64.44       85.78      4.13 o 
  -3   4   8      118.19      167.89      6.77 o 
  -2   4   8      464.55      386.59      8.32 o 
  -1   4   8      273.61      254.20      6.52 o 
   0   4   8      211.44      200.91      6.71 o 
   1   4   8      915.21      957.78     16.14 o 
   2   4   8      179.29      148.43      5.59 o 
   3   4   8      130.04      122.19      5.51 o 
   4   4   8       59.32       74.06      5.36 o 
   5   4   8       56.96       24.47      4.47 o 
   6   4   8       94.05       70.47      6.78 o 
   7   4   8       24.18       15.58      4.40 o 
   8   4   8       52.37       33.27      7.15 o 
   9   4   8        5.45        7.58      4.74 o 
  10   4   8        0.01        1.30      5.91 o 
  11   4   8        6.66        9.34      7.31 o 
 -18   5   8        0.01       -5.10      9.67 o 
 -17   5   8       36.55       37.09     11.25 o 
 -16   5   8        0.28        0.20      7.50 o 
 -15   5   8       14.51       21.65      9.86 o 
 -14   5   8        7.50        1.67     10.92 o 
 -13   5   8      104.29      130.00     13.54 o 
 -12   5   8       10.68       10.79      5.18 o 
 -11   5   8     2651.62     2632.01     51.89 o 
 -10   5   8      264.26      282.29     16.02 o 
  -9   5   8      254.00      270.52     12.17 o 
  -8   5   8     1625.74     1663.44     33.16 o 
  -7   5   8     2555.52     2677.85     44.16 o 
  -6   5   8      205.76      212.22      6.64 o 
  -5   5   8      242.48      219.03      5.82 o 
  -4   5   8      789.68      666.09     11.96 o 
  -3   5   8     2986.66     3137.39     51.49 o 
  -2   5   8      396.21      422.66      9.12 o 
  -1   5   8      758.51      821.82     13.79 o 
   0   5   8      339.83      347.44     10.10 o 
   1   5   8      391.97      380.05      8.43 o 
   2   5   8      937.00      836.68     19.17 o 
   3   5   8      232.82      222.32     11.51 o 
   4   5   8        0.05       -0.90      3.39 o 
   5   5   8      415.56      415.61     13.96 o 
   6   5   8      138.97      145.32     15.90 o 
   7   5   8      174.33      169.79      9.84 o 
   8   5   8       20.37       18.58      5.41 o 
   9   5   8      621.92      670.18     19.73 o 
  10   5   8       50.38       50.94      7.86 o 
  11   5   8       12.97        3.32      7.21 o 
 -17   6   8       35.00       35.35     20.11 o 
 -16   6   8       38.65       38.65     10.83 o 
 -15   6   8       18.94       25.79     14.24 o 
 -14   6   8       55.98       43.42     14.93 o 
 -13   6   8      448.68      463.11     30.82 o 
 -12   6   8      105.10       77.77      9.41 o 
 -11   6   8        1.53       -1.56      4.35 o 
 -10   6   8     1643.17     1542.68     36.63 o 
  -9   6   8     3853.24     3566.47     72.75 o 
  -8   6   8      176.57      142.22      8.34 o 
  -7   6   8      274.53      297.83      8.73 o 
  -6   6   8       51.84       44.07      4.69 o 
  -5   6   8       39.77       28.01      5.37 o 
  -4   6   8      157.41      169.00      5.61 o 
  -3   6   8     1451.69     1563.70     24.55 o 
  -2   6   8      158.60      168.86     15.16 o 
  -1   6   8      294.19      299.76     10.77 o 
   0   6   8        5.31        5.81      2.90 o 
   1   6   8      288.39      254.58      7.86 o 
   2   6   8      369.67      417.80     11.77 o 
   3   6   8      393.35      373.86     16.13 o 
   4   6   8       28.11       26.68      5.07 o 
   5   6   8       14.44       18.29      5.25 o 
   6   6   8      620.24      613.28     20.99 o 
   7   6   8      616.02      665.47     22.75 o 
   8   6   8      119.26      131.11     13.02 o 
   9   6   8       13.48       11.34      6.12 o 
  10   6   8       68.00       58.99      8.45 o 
 -17   7   8        0.01        5.04      9.60 o 
 -16   7   8      112.00       88.44     41.38 o 
 -15   7   8       12.67       20.08     14.68 o 
 -14   7   8      159.22      142.10     21.58 o 
 -13   7   8       15.09       18.08     18.67 o 
 -12   7   8      217.39      202.14     13.17 o 
 -11   7   8        3.17        9.72      5.59 o 
 -10   7   8      117.28      128.40      8.90 o 
  -9   7   8      212.49      219.08     15.50 o 
  -8   7   8      103.42       90.14     10.38 o 
  -7   7   8        0.24        1.10      3.92 o 
  -6   7   8      201.52      165.80     11.13 o 
  -5   7   8        0.45        1.43      3.73 o 
  -4   7   8      101.64      109.46      7.05 o 
  -3   7   8       49.82       51.50      6.88 o 
  -2   7   8        9.65       12.59      4.35 o 
  -1   7   8      206.05      175.09      9.14 o 
   0   7   8     1125.90     1087.55     24.75 o 
   1   7   8      668.33      608.87     15.44 o 
   2   7   8      356.79      384.53     14.11 o 
   3   7   8       25.85       12.70      4.47 o 
   4   7   8      342.03      293.76     17.66 o 
   5   7   8       42.39       36.32      6.39 o 
   6   7   8       25.00       14.78      5.97 o 
   7   7   8       12.11       10.30      6.02 o 
   8   7   8        0.26        3.60      5.97 o 
   9   7   8       53.03       56.48     10.77 o 
  10   7   8        2.42       -1.92      6.49 o 
 -16   8   8       81.85       50.32     27.45 o 
 -15   8   8      183.59      149.63     23.95 o 
 -14   8   8      248.92      235.70     60.06 o 
 -13   8   8      282.78      225.88     32.45 o 
 -12   8   8        8.95        7.84     10.18 o 
 -11   8   8      128.40       70.03     18.61 o 
 -10   8   8      100.05       94.48     12.36 o 
  -9   8   8      570.97      514.41     29.49 o 
  -8   8   8        2.66        0.98      7.00 o 
  -7   8   8      656.01      621.30     32.92 o 
  -6   8   8      786.05      737.77     26.43 o 
  -5   8   8      437.49      430.18     16.53 o 
  -4   8   8      123.28      118.93      9.67 o 
  -3   8   8        0.10        5.17      4.62 o 
  -2   8   8     1873.97     1941.11     42.20 o 
  -1   8   8      206.34      153.24      9.01 o 
   0   8   8      162.74      153.17      9.38 o 
   1   8   8       52.75       66.01      7.21 o 
   2   8   8       53.66       46.71      6.47 o 
   3   8   8       10.59       10.87      4.92 o 
   4   8   8      152.45      132.47     13.47 o 
   5   8   8       75.89       77.02      9.04 o 
   6   8   8       42.29       30.15      7.43 o 
   7   8   8       62.86       83.30     17.24 o 
   8   8   8      221.94      226.29     15.94 o 
   9   8   8       18.68       20.48      9.31 o 
 -15   9   8       83.35       85.66     20.45 o 
 -14   9   8        9.35       14.25     14.36 o 
 -13   9   8       42.24       42.86     15.61 o 
 -12   9   8        3.21       14.42     12.41 o 
 -11   9   8       99.43       59.56     14.54 o 
 -10   9   8        1.33        4.98      9.11 o 
  -9   9   8        0.55       12.32      9.31 o 
  -8   9   8      209.51      187.90     17.95 o 
  -7   9   8       94.58       96.19     13.02 o 
  -6   9   8       12.68       15.52     11.80 o 
  -5   9   8      781.18      820.12     25.26 o 
  -4   9   8      601.70      591.62     27.34 o 
  -3   9   8        7.59       15.41      5.70 o 
  -2   9   8       25.76       40.99      7.50 o 
  -1   9   8        2.24        3.61      4.16 o 
   0   9   8       26.52       16.50      5.40 o 
   1   9   8       56.50       45.41      8.01 o 
   2   9   8      222.45      202.44     13.93 o 
   3   9   8        9.00        7.23      5.27 o 
   4   9   8        0.19        4.14      5.42 o 
   5   9   8       35.50       36.52      8.36 o 
   6   9   8       12.63       10.01      6.94 o 
   7   9   8      173.99      157.90     15.35 o 
   8   9   8       45.99       36.95     10.25 o 
 -14  10   8       42.14       44.55     17.05 o 
 -13  10   8        0.11        5.53     14.91 o 
 -12  10   8       19.01        5.24     10.95 o 
 -11  10   8      124.18      123.10     18.85 o 
 -10  10   8        0.31       26.74     11.59 o 
  -9  10   8       93.16       58.60     13.14 o 
  -8  10   8       24.49        6.47      7.76 o 
  -7  10   8       26.26       30.16      9.78 o 
  -6  10   8       25.32       49.59     27.49 o 
  -5  10   8      343.89      361.27     16.63 o 
  -4  10   8        3.94       13.93      6.03 o 
  -3  10   8       30.38       41.95      8.30 o 
  -2  10   8      217.35      219.91     14.06 o 
  -1  10   8     1074.11     1140.10     29.25 o 
   0  10   8      217.41      248.86     13.35 o 
   1  10   8       25.09       24.61      6.98 o 
   2  10   8       87.75       91.01     10.63 o 
   3  10   8       35.17       26.87      7.20 o 
   4  10   8       24.81       18.92      6.52 o 
   5  10   8        7.69       17.26      7.36 o 
   6  10   8      125.41      156.62     15.06 o 
   7  10   8        6.88        0.93      7.85 o 
 -13  11   8      106.96       98.92     19.54 o 
 -12  11   8      109.63       52.15     16.00 o 
 -11  11   8       42.62       47.07     14.28 o 
 -10  11   8       38.15       38.34     12.77 o 
  -9  11   8       23.81       22.87     10.73 o 
  -8  11   8        3.04        6.88     12.15 o 
  -7  11   8      366.79      386.66     61.88 o 
  -6  11   8       32.22       37.06     10.83 o 
  -5  11   8       93.53       92.13      9.96 o 
  -4  11   8      412.24      406.15     23.57 o 
  -3  11   8       50.49       33.13      7.81 o 
  -2  11   8       17.84       17.22      7.06 o 
  -1  11   8        2.44       -0.18      5.36 o 
   0  11   8       71.81       76.43      9.64 o 
   1  11   8      559.15      548.93     27.94 o 
   2  11   8        0.02        1.68      6.26 o 
   3  11   8        3.75       11.71     10.90 o 
   4  11   8      122.20      113.29     17.55 o 
   5  11   8      134.61      136.98     17.48 o 
   6  11   8      114.04      112.97     13.79 o 
 -11  12   8       25.21       29.61     13.80 o 
 -10  12   8        2.55       22.01     11.90 o 
  -9  12   8       24.24        0.71      9.94 o 
  -8  12   8       15.65       36.42     12.30 o 
  -7  12   8        5.68        5.54     21.70 o 
  -6  12   8       18.58       27.07     10.42 o 
  -5  12   8       89.84      115.11     28.03 o 
  -4  12   8       56.43       46.89      8.75 o 
  -3  12   8       92.45       99.84     11.14 o 
  -2  12   8      630.74      700.91     25.96 o 
  -1  12   8       20.08       27.12      7.14 o 
   0  12   8      139.45      128.41     11.86 o 
   1  12   8        3.38        9.84      7.07 o 
   2  12   8       23.29       27.23      8.35 o 
   3  12   8        8.42        0.21      7.23 o 
   4  12   8       14.01       18.95     11.17 o 
  -9  13   8      254.40      246.06     24.00 o 
  -8  13   8       39.34       30.84     12.93 o 
  -7  13   8       65.16       63.43     13.97 o 
  -6  13   8        0.65       -3.56      8.70 o 
  -5  13   8       53.69       39.44     11.65 o 
  -4  13   8      124.32      118.92     15.37 o 
  -3  13   8      313.04      382.39     19.59 o 
  -2  13   8       60.95       80.94     11.77 o 
  -1  13   8        0.35        4.34      6.91 o 
   0  13   8      112.55      122.06     13.58 o 
   1  13   8      143.93      150.68     13.78 o 
   2  13   8       44.98       50.62     10.73 o 
  -4  14   8        0.96        8.44      9.20 o 
  -3  14   8       36.68       48.08     11.30 o 
 -19   1   9      207.49      193.39     15.36 o 
 -18   1   9        0.15        7.20      7.45 o 
 -17   1   9       53.55       50.67      7.98 o 
 -16   1   9      112.45      135.37      8.72 o 
 -15   1   9      448.56      467.40     16.01 o 
 -14   1   9       42.97       37.45      4.71 o 
 -13   1   9      364.51      350.15     10.69 o 
 -12   1   9      389.00      371.70      9.91 o 
 -11   1   9      194.92      199.92      6.63 o 
 -10   1   9       36.95       33.29      3.06 o 
  -9   1   9       55.62       65.94      3.47 o 
  -8   1   9       24.39       33.53      3.63 o 
  -7   1   9     2759.79     3112.01     39.59 o 
  -6   1   9     3922.20     3985.47     49.22 o 
  -5   1   9     1172.32     1105.58     15.10 o 
  -4   1   9     2413.07     2480.98     27.47 o 
  -3   1   9      113.25      155.16      3.65 o 
  -2   1   9       75.29       73.33      2.25 o 
  -1   1   9     2503.59     2665.60     24.39 o 
   0   1   9     2548.94     2473.98     24.54 o 
   1   1   9      391.44      328.46      6.77 o 
   2   1   9       32.45       33.62      2.38 o 
   3   1   9      197.25      163.29      5.00 o 
   4   1   9      311.75      280.19      6.86 o 
   5   1   9      309.55      288.58      9.37 o 
   6   1   9       12.77       10.41      3.04 o 
   7   1   9       40.15       40.71      4.32 o 
   8   1   9        5.38        4.66      3.81 o 
   9   1   9      273.35      297.47     14.65 o 
  10   1   9        0.09        0.13      4.98 o 
  11   1   9       20.96       21.73      6.54 o 
 -19   2   9       38.42       27.69      9.44 o 
 -18   2   9        0.27        4.83      7.32 o 
 -17   2   9       36.98       25.02      7.99 o 
 -16   2   9       93.51      110.16     10.69 o 
 -15   2   9       17.72       31.37      5.77 o 
 -14   2   9      454.52      501.98     13.11 o 
 -13   2   9       15.64       11.53      2.88 o 
 -12   2   9        3.39        6.11      2.81 o 
 -11   2   9      253.41      251.08      8.00 o 
 -10   2   9       42.64       52.30      3.48 o 
  -9   2   9       53.43       39.33      3.12 o 
  -8   2   9       86.45       78.86      3.59 o 
  -7   2   9       14.85       16.53      2.04 o 
  -6   2   9      103.99      139.48      4.69 o 
  -5   2   9     3451.27     3225.38     37.04 o 
  -4   2   9     8483.17     8459.65     83.94 o 
  -3   2   9      412.73      320.76      6.05 o 
  -2   2   9      447.81      489.89      6.82 o 
  -1   2   9      740.24      647.78      7.99 o 
   0   2   9     1527.38     1449.00     15.00 o 
   1   2   9      371.95      356.48      6.01 o 
   2   2   9     1979.25     2110.54     23.34 o 
   3   2   9      198.92      227.82      6.05 o 
   4   2   9        2.35        3.69      2.00 o 
   5   2   9      554.52      553.58     10.50 o 
   6   2   9       35.09       39.77      3.77 o 
   7   2   9      104.18       82.61      6.46 o 
   8   2   9        0.04        5.20      3.97 o 
   9   2   9        4.06        5.45      4.82 o 
  10   2   9       53.70       52.71      7.39 o 
  11   2   9       47.86       23.09      7.76 o 
 -19   3   9      121.34      115.88     16.93 o 
 -18   3   9       11.78       23.09     10.78 o 
 -17   3   9        3.66       11.66      8.65 o 
 -16   3   9       23.36       29.58      6.79 o 
 -15   3   9       36.01       31.00      6.73 o 
 -14   3   9      127.42      118.79      9.92 o 
 -13   3   9      925.89      989.62     20.12 o 
 -12   3   9      124.52      136.51      6.90 o 
 -11   3   9      114.73      107.78      7.17 o 
 -10   3   9      314.92      311.37      7.87 o 
  -9   3   9      878.04      881.05     15.19 o 
  -8   3   9      901.16      866.08     13.77 o 
  -7   3   9      841.35      795.41     14.19 o 
  -6   3   9     4464.95     4856.06     64.46 o 
  -5   3   9       32.89       28.48      2.83 o 
  -4   3   9      391.02      428.35     10.78 o 
  -3   3   9      152.51      128.40      6.90 o 
  -2   3   9     1108.19     1317.43     19.73 o 
  -1   3   9      778.12      675.02     10.49 o 
   0   3   9      201.67      222.88      4.78 o 
   1   3   9      181.34      182.06      4.99 o 
   2   3   9     1333.57     1339.78     18.71 o 
   3   3   9      237.23      233.10      7.34 o 
   4   3   9        0.20        2.65      2.31 o 
   5   3   9      124.67      115.83      5.93 o 
   6   3   9      308.82      292.49      9.58 o 
   7   3   9       40.62       39.07      6.92 o 
   8   3   9       93.95       98.37      8.74 o 
   9   3   9        2.28        4.88      5.70 o 
  10   3   9       79.32       85.80     13.86 o 
  11   3   9       81.42       89.76     11.33 o 
 -18   4   9        0.05        0.14      9.27 o 
 -17   4   9       13.72       10.28      8.30 o 
 -16   4   9       67.04       60.72     12.28 o 
 -15   4   9      456.01      462.18     76.38 o 
 -14   4   9       58.90       68.15      9.00 o 
 -13   4   9      178.79      131.40      8.78 o 
 -12   4   9      167.31      125.17      7.99 o 
 -11   4   9      145.83      141.45      8.03 o 
 -10   4   9     1290.43     1272.73     25.14 o 
  -9   4   9     2566.83     2386.96     45.38 o 
  -8   4   9      537.13      481.99     12.13 o 
  -7   4   9      141.62      133.73      5.44 o 
  -6   4   9      700.56      728.89     13.75 o 
  -5   4   9      227.69      237.09      6.28 o 
  -4   4   9      771.09      882.72     18.60 o 
  -3   4   9      875.22      881.50     18.71 o 
  -2   4   9     1966.82     1962.36     29.09 o 
  -1   4   9       39.90       35.32      3.31 o 
   0   4   9       10.17       18.35      2.85 o 
   1   4   9      102.85      101.56      4.86 o 
   2   4   9        2.70       10.03      2.54 o 
   3   4   9     3670.86     3593.60     48.39 o 
   4   4   9      576.01      493.99     12.50 o 
   5   4   9        3.17        3.96      3.44 o 
   6   4   9       51.40       65.26      6.61 o 
   7   4   9      747.10      731.28     19.49 o 
   8   4   9      320.15      313.82     13.47 o 
   9   4   9       26.53       30.55      6.74 o 
  10   4   9       92.65       92.42     14.46 o 
 -18   5   9       41.66       40.79     13.06 o 
 -17   5   9      172.99      201.25     17.44 o 
 -16   5   9       70.20       57.26     12.53 o 
 -15   5   9        5.77        9.68      9.96 o 
 -14   5   9       17.75       25.71     13.06 o 
 -13   5   9        6.66       10.94      6.84 o 
 -12   5   9        0.46       -2.07      4.67 o 
 -11   5   9       35.93       39.82      6.22 o 
 -10   5   9      235.46      250.26     11.27 o 
  -9   5   9      255.42      298.63     12.71 o 
  -8   5   9      343.33      418.72     11.30 o 
  -7   5   9      291.85      285.74      8.72 o 
  -6   5   9       42.82       41.12      3.31 o 
  -5   5   9      112.55      101.02      4.76 o 
  -4   5   9      101.37       82.08      5.39 o 
  -3   5   9      452.73      504.50     10.79 o 
  -2   5   9      468.08      529.80     13.12 o 
  -1   5   9      599.31      560.09     14.01 o 
   0   5   9     2389.53     2101.02     34.40 o 
   1   5   9        0.31       10.14      3.20 o 
   2   5   9       39.83       61.91      7.04 o 
   3   5   9      968.99      893.43     20.10 o 
   4   5   9       97.62      114.06      8.67 o 
   5   5   9       14.03       16.58      4.55 o 
   6   5   9       91.37       80.34      7.44 o 
   7   5   9      146.86      123.90     10.16 o 
   8   5   9       78.41       90.42     11.52 o 
   9   5   9       32.56       21.65      6.38 o 
  10   5   9       87.61       70.83     11.47 o 
 -18   6   9      100.76       99.97     19.90 o 
 -17   6   9       38.86       46.87     21.27 o 
 -16   6   9        5.55        2.38     13.43 o 
 -15   6   9       90.78      105.62     25.19 o 
 -14   6   9      174.10      161.59     31.29 o 
 -13   6   9      231.57      250.65     20.69 o 
 -12   6   9        0.02        5.46      5.79 o 
 -11   6   9      346.57      327.56     13.54 o 
 -10   6   9     1012.24      982.45     27.17 o 
  -9   6   9      310.96      305.79     17.48 o 
  -8   6   9        7.79        6.76      3.98 o 
  -7   6   9      218.88      175.02      7.52 o 
  -6   6   9      339.26      304.76     13.13 o 
  -5   6   9      323.15      303.82     11.65 o 
  -4   6   9       18.54       24.85      5.73 o 
  -3   6   9      102.17      105.58     19.77 o 
  -2   6   9      101.08      123.89      6.93 o 
  -1   6   9      392.50      432.43     11.81 o 
   0   6   9       13.98       15.89      3.63 o 
   1   6   9      517.18      472.66     17.00 o 
   2   6   9     1358.98     1396.98     25.81 o 
   3   6   9      309.40      321.85     12.50 o 
   4   6   9       21.15        9.48      4.65 o 
   5   6   9       10.13        8.39      5.25 o 
   6   6   9      556.84      557.48     25.79 o 
   7   6   9      163.07      177.86     12.10 o 
   8   6   9      124.84      118.58     10.96 o 
   9   6   9       14.00       17.24      6.46 o 
 -17   7   9      145.17      119.33     23.79 o 
 -16   7   9      334.53      321.19     31.92 o 
 -15   7   9       73.85       80.48     19.13 o 
 -14   7   9      339.80      333.45     30.27 o 
 -13   7   9       97.85       74.47     17.00 o 
 -12   7   9      217.37      206.90     13.07 o 
 -11   7   9      323.55      324.98     14.57 o 
 -10   7   9      354.87      352.72     18.36 o 
  -9   7   9       88.51       76.48     13.67 o 
  -8   7   9     1171.08     1143.19     51.04 o 
  -7   7   9      413.66      416.49     30.46 o 
  -6   7   9      517.97      518.68     20.60 o 
  -5   7   9      560.60      627.61     23.18 o 
  -4   7   9      231.53      248.95     26.14 o 
  -3   7   9       33.71       35.67      6.54 o 
  -2   7   9     2301.09     2303.78     47.95 o 
  -1   7   9     1205.24     1291.31     25.46 o 
   0   7   9       32.13       21.68      4.26 o 
   1   7   9      175.33      159.67      8.51 o 
   2   7   9        0.40        4.26      5.03 o 
   3   7   9        5.99        2.67      4.24 o 
   4   7   9      687.39      709.34     20.62 o 
   5   7   9      200.44      204.56     15.08 o 
   6   7   9       38.18       22.73      7.09 o 
   7   7   9       78.05       92.14     11.76 o 
   8   7   9      204.84      184.41     13.40 o 
   9   7   9       15.45       12.20      7.01 o 
 -16   8   9        6.73       16.35     16.07 o 
 -15   8   9      130.91      126.56     22.12 o 
 -14   8   9        2.25       -1.92     11.98 o 
 -13   8   9       92.76       68.93     15.69 o 
 -12   8   9       11.34       28.13     12.01 o 
 -11   8   9      371.38      357.35     26.68 o 
 -10   8   9        2.22        4.31      9.59 o 
  -9   8   9       63.80       55.75     12.38 o 
  -8   8   9      349.78      313.49     21.84 o 
  -7   8   9     1019.43     1117.14     54.49 o 
  -6   8   9      154.75      150.02     12.26 o 
  -5   8   9      275.06      247.12     14.78 o 
  -4   8   9       18.21       25.67      6.27 o 
  -3   8   9       25.08       24.63      6.25 o 
  -2   8   9        0.59        0.34      4.55 o 
  -1   8   9      101.10      103.44      8.21 o 
   0   8   9        3.69        3.14      3.70 o 
   1   8   9        2.99        2.66      3.94 o 
   2   8   9        0.04        5.66      4.54 o 
   3   8   9       23.97       23.35      8.64 o 
   4   8   9      195.27      240.84     13.78 o 
   5   8   9        1.26        4.75      5.51 o 
   6   8   9        4.22        7.26      6.26 o 
   7   8   9        2.88        3.16      5.99 o 
   8   8   9       29.11       26.91      9.54 o 
 -15   9   9       67.19       42.69     19.72 o 
 -14   9   9        0.19        2.26     12.91 o 
 -13   9   9      323.45      294.23     38.01 o 
 -12   9   9       75.12       71.99     16.60 o 
 -11   9   9       30.24       24.43     11.68 o 
 -10   9   9       22.10        7.15      8.95 o 
  -9   9   9       12.94       16.36      9.36 o 
  -8   9   9        7.61        3.13      7.99 o 
  -7   9   9      314.85      272.08     39.25 o 
  -6   9   9      100.74      109.73     11.54 o 
  -5   9   9     2867.42     3194.97     81.19 o 
  -4   9   9     1226.22     1411.50     43.91 o 
  -3   9   9       23.76       26.26      6.70 o 
  -2   9   9      607.16      650.75     26.22 o 
  -1   9   9       23.45       19.10      5.34 o 
   0   9   9      149.59      162.19     11.26 o 
   1   9   9     1050.96     1014.61     31.07 o 
   2   9   9      583.71      572.95     19.47 o 
   3   9   9       31.07       27.00      6.62 o 
   4   9   9      152.31      161.37     12.12 o 
   5   9   9       89.36       89.18     11.74 o 
   6   9   9        1.40       -3.08      6.60 o 
   7   9   9       72.14       48.76     13.29 o 
 -14  10   9       41.65       32.73     15.22 o 
 -13  10   9        0.22       14.59     13.24 o 
 -12  10   9       19.22       20.18     16.03 o 
 -11  10   9       53.83       71.95     15.38 o 
 -10  10   9       95.14       85.89     15.52 o 
  -9  10   9        9.83        7.57      9.45 o 
  -8  10   9        9.10       12.55      9.05 o 
  -7  10   9       13.47       11.58      8.97 o 
  -6  10   9      146.59      170.93     13.98 o 
  -5  10   9     1582.83     1809.45     91.68 o 
  -4  10   9      734.44      804.28     38.80 o 
  -3  10   9        9.32        6.05      5.85 o 
  -2  10   9       12.13        6.71      6.12 o 
  -1  10   9      352.29      331.73     15.05 o 
   0  10   9        2.11        1.22      5.27 o 
   1  10   9      111.00      111.81     11.44 o 
   2  10   9      463.69      507.17     35.95 o 
   3  10   9        3.40        1.03      6.00 o 
   4  10   9        0.05        8.97      7.23 o 
   5  10   9       90.08      102.95     14.55 o 
   6  10   9      243.38      209.34     17.14 o 
 -13  11   9       47.40       44.57     16.80 o 
 -12  11   9       18.35       28.25     22.56 o 
 -11  11   9        3.21        9.19     15.53 o 
 -10  11   9       16.88       13.50     11.08 o 
  -9  11   9      209.97      166.05     27.68 o 
  -8  11   9      565.44      551.84     36.65 o 
  -7  11   9      362.38      390.72     26.08 o 
  -6  11   9      236.10      251.79     23.95 o 
  -5  11   9       78.29      104.41     11.18 o 
  -4  11   9      357.34      448.91     31.86 o 
  -3  11   9        0.28        2.76      6.27 o 
  -2  11   9      285.67      280.23     14.26 o 
  -1  11   9        0.09        3.45      5.45 o 
   0  11   9       29.74       27.21      7.70 o 
   1  11   9       73.27       56.53      9.81 o 
   2  11   9       42.55       39.87      9.30 o 
   3  11   9        9.33        6.16      9.14 o 
   4  11   9       88.52       66.04     17.15 o 
   5  11   9      215.32      213.59     21.57 o 
 -11  12   9       25.34       19.11     12.85 o 
 -10  12   9       40.61       39.11     13.48 o 
  -9  12   9      189.68      208.49     31.72 o 
  -8  12   9       94.96      105.89     16.54 o 
  -7  12   9        0.08        7.46      9.78 o 
  -6  12   9       23.40       30.57     10.68 o 
  -5  12   9      101.42       89.20     19.02 o 
  -4  12   9        7.32        9.84      7.15 o 
  -3  12   9      489.51      575.17     24.00 o 
  -2  12   9      735.05      910.19     26.73 o 
  -1  12   9      154.46      193.76     14.16 o 
   0  12   9       65.23       75.84     10.71 o 
   1  12   9       59.52       50.08      9.42 o 
   2  12   9        4.98        5.08      8.01 o 
   3  12   9       30.11       28.91     10.06 o 
  -9  13   9       40.65       22.85     14.01 o 
  -8  13   9       94.98      104.21     17.17 o 
  -7  13   9       38.95       35.28     12.56 o 
  -6  13   9        0.49        5.01      9.91 o 
  -5  13   9       35.73       51.10     13.24 o 
  -4  13   9        2.84       10.36      8.50 o 
  -3  13   9        5.79        9.64      8.16 o 
  -2  13   9       40.21       48.81      9.35 o 
  -1  13   9       49.81       69.80     10.57 o 
   0  13   9       28.65       27.89      8.84 o 
   1  13   9        3.03       16.82      8.64 o 
 -19   0  10       48.13       61.26     10.86 o 
 -18   0  10      616.83      755.29     33.21 o 
 -17   0  10       19.24       50.45     10.91 o 
 -16   0  10      373.29      385.05     30.36 o 
 -15   0  10      880.38      959.42     34.92 o 
 -14   0  10      309.47      328.14     15.21 o 
 -13   0  10        0.96        6.08      4.01 o 
 -12   0  10     1335.50     1321.22     28.08 o 
 -11   0  10     1890.65     1792.62     35.62 o 
 -10   0  10     2465.00     2320.10     43.04 o 
  -9   0  10     1007.98      949.27     20.81 o 
  -8   0  10       39.08       56.82      4.66 o 
  -7   0  10      224.99      247.84     10.55 o 
  -6   0  10     4173.32     4333.51     72.17 o 
  -5   0  10     1416.67     1469.54     25.45 o 
  -4   0  10      419.96      510.84     11.99 o 
  -3   0  10     2388.23     2638.63     34.10 o 
  -2   0  10    12931.54    14324.19    159.06 o 
  -1   0  10        1.75       14.42      2.29 o 
   0   0  10       70.36       83.83      4.23 o 
   1   0  10      309.35      369.63      9.84 o 
   2   0  10      966.12     1070.89     20.16 o 
   3   0  10      968.91      981.26     19.47 o 
   4   0  10      450.13      429.30     12.58 o 
   5   0  10       30.31       31.51      5.01 o 
   6   0  10       60.83       53.66      6.14 o 
   7   0  10      117.66      123.84     14.30 o 
   8   0  10      697.88      678.05     24.11 o 
   9   0  10      173.06      221.30     19.88 o 
  10   0  10       97.95      117.07     13.96 o 
 -19   1  10       24.50       48.43     10.02 o 
 -18   1  10       19.04       19.71      7.67 o 
 -17   1  10        0.20        0.53      4.82 o 
 -16   1  10      113.06      108.92      9.10 o 
 -15   1  10        2.40        9.73      4.58 o 
 -14   1  10       69.10       61.03      6.30 o 
 -13   1  10      314.36      341.18     10.37 o 
 -12   1  10        7.31        4.83      2.77 o 
 -11   1  10      111.15      112.52      4.88 o 
 -10   1  10      554.68      485.39     11.69 o 
  -9   1  10     1097.87     1053.39     17.08 o 
  -8   1  10      105.22      104.65      4.16 o 
  -7   1  10      329.88      363.12      8.05 o 
  -6   1  10      927.66      822.97     16.61 o 
  -5   1  10     2465.10     2751.20     33.74 o 
  -4   1  10      566.40      494.26      7.35 o 
  -3   1  10     1252.51     1348.22     14.54 o 
  -2   1  10      674.63      644.61      7.65 o 
  -1   1  10        0.15        6.12      1.40 o 
   0   1  10      137.91      133.31      3.74 o 
   1   1  10      968.98      910.76     11.49 o 
   2   1  10        3.09        3.14      1.79 o 
   3   1  10        1.59        8.27      2.21 o 
   4   1  10        1.41        1.64      2.07 o 
   5   1  10      960.80      959.30     15.57 o 
   6   1  10        7.05        0.65      2.74 o 
   7   1  10     1040.89     1068.06     20.84 o 
   8   1  10       30.78       28.84      5.00 o 
   9   1  10       19.36       17.61      5.81 o 
  10   1  10      105.76      100.82      9.31 o 
 -19   2  10       27.61       22.82      8.91 o 
 -18   2  10      321.08      348.56     18.44 o 
 -17   2  10       30.36       23.54      7.28 o 
 -16   2  10        0.32        9.57      6.24 o 
 -15   2  10      497.14      538.47     16.76 o 
 -14   2  10      186.29      175.75      8.72 o 
 -13   2  10       89.61       68.27      7.49 o 
 -12   2  10       34.06       43.28      4.75 o 
 -11   2  10      878.91      883.28     15.88 o 
 -10   2  10     1671.64     1676.25     22.95 o 
  -9   2  10     1016.23     1052.30     15.92 o 
  -8   2  10        7.01        4.18      2.01 o 
  -7   2  10        9.71       14.42      2.47 o 
  -6   2  10       40.26       37.66      3.06 o 
  -5   2  10       41.29       86.42      2.98 o 
  -4   2  10     1093.61     1158.70     13.40 o 
  -3   2  10      414.74      371.74      6.01 o 
  -2   2  10       62.38       36.68      2.25 o 
  -1   2  10      122.61      134.04      3.49 o 
   0   2  10     1340.64     1341.76     14.79 o 
   1   2  10       97.07       71.85      4.61 o 
   2   2  10        9.48       16.23      2.23 o 
   3   2  10      775.56      785.23     12.71 o 
   4   2  10      185.54      172.16      5.65 o 
   5   2  10        0.51        1.20      2.55 o 
   6   2  10       43.52       24.29      3.72 o 
   7   2  10       25.51       26.07      4.92 o 
   8   2  10        7.51       13.84      5.12 o 
   9   2  10        5.84        8.34      5.26 o 
  10   2  10       89.67      102.22      9.53 o 
 -19   3  10       10.59        4.68     10.46 o 
 -18   3  10       51.59       63.85     13.34 o 
 -17   3  10       51.97       60.12     14.05 o 
 -16   3  10       24.66       13.93      6.16 o 
 -15   3  10        5.75        5.13      5.57 o 
 -14   3  10      130.31      127.68      9.51 o 
 -13   3  10      541.24      511.55     13.18 o 
 -12   3  10      822.79      754.55     16.19 o 
 -11   3  10      519.71      485.20     11.69 o 
 -10   3  10      100.66       91.09      4.73 o 
  -9   3  10     1290.86     1242.56     19.88 o 
  -8   3  10     1009.20      960.70     14.26 o 
  -7   3  10     1010.39      934.77     16.05 o 
  -6   3  10     1474.13     1787.99     26.47 o 
  -5   3  10      421.05      495.76      9.79 o 
  -4   3  10       70.40       59.33      3.66 o 
  -3   3  10       14.11       12.21      1.96 o 
  -2   3  10      851.46      833.51     12.10 o 
  -1   3  10      117.58      145.40      4.88 o 
   0   3  10      184.13      167.27      4.70 o 
   1   3  10       80.59       80.61      5.05 o 
   2   3  10     1380.99     1310.24     20.03 o 
   3   3  10      875.45      839.42     14.28 o 
   4   3  10        8.20        1.94      2.53 o 
   5   3  10      493.19      450.70     12.66 o 
   6   3  10      659.63      587.98     15.22 o 
   7   3  10       16.55       15.49      4.84 o 
   8   3  10      240.27      268.06     13.51 o 
   9   3  10      131.90      148.49     12.31 o 
  10   3  10        0.03        6.25      6.94 o 
 -19   4  10       75.36       42.65     13.03 o 
 -18   4  10       97.73       64.71     13.83 o 
 -17   4  10       32.72       46.02     10.85 o 
 -16   4  10        6.04        5.65      8.96 o 
 -15   4  10      248.10      247.13     18.02 o 
 -14   4  10        4.18        5.70      5.87 o 
 -13   4  10        0.19       -2.20      4.13 o 
 -12   4  10        1.23        6.69      4.14 o 
 -11   4  10      211.29      172.21      8.50 o 
 -10   4  10      164.33      162.04      7.86 o 
  -9   4  10        0.35        7.50      3.27 o 
  -8   4  10      115.87      103.95      5.28 o 
  -7   4  10      940.89     1065.41     18.92 o 
  -6   4  10       92.05       99.44      4.50 o 
  -5   4  10       63.21       48.16      4.64 o 
  -4   4  10      220.26      190.16      8.86 o 
  -3   4  10      119.40       81.78      4.48 o 
  -2   4  10       74.61       67.50      5.79 o 
  -1   4  10       75.03       86.41      3.95 o 
   0   4  10      553.92      536.97     14.40 o 
   1   4  10      150.52      154.67      6.27 o 
   2   4  10      666.04      660.06     13.54 o 
   3   4  10       61.70       69.70      5.09 o 
   4   4  10      316.20      334.24     10.75 o 
   5   4  10       62.35       69.39      7.79 o 
   6   4  10       27.67       40.93      6.00 o 
   7   4  10        0.62       -0.93      4.40 o 
   8   4  10       21.08       20.85      6.13 o 
   9   4  10       22.53        8.45      6.08 o 
  10   4  10       37.61       63.14     10.10 o 
 -18   5  10      245.64      252.56     19.83 o 
 -17   5  10      321.66      393.91     22.62 o 
 -16   5  10        0.65        3.23     11.28 o 
 -15   5  10      124.12       91.27     12.84 o 
 -14   5  10       10.30       -2.18      6.70 o 
 -13   5  10       41.46       27.22      8.88 o 
 -12   5  10     1978.11     2191.12     58.00 o 
 -11   5  10      412.24      417.25     14.94 o 
 -10   5  10      150.33      132.94      9.76 o 
  -9   5  10       79.41       90.32      7.66 o 
  -8   5  10     2888.03     3036.66     79.02 o 
  -7   5  10       81.83       62.57      6.05 o 
  -6   5  10       88.48       71.28      3.95 o 
  -5   5  10      653.68      680.11     19.51 o 
  -4   5  10      914.83     1007.32     25.87 o 
  -3   5  10      645.91      657.86     15.13 o 
  -2   5  10       59.81       59.54      4.38 o 
  -1   5  10     1393.11     1313.34     23.75 o 
   0   5  10     4174.58     4139.44     65.28 o 
   1   5  10        0.23        4.40      3.22 o 
   2   5  10        2.61        2.75      3.01 o 
   3   5  10        3.66        2.27      3.39 o 
   4   5  10       71.10       83.19      7.40 o 
   5   5  10      688.51      668.50     17.09 o 
   6   5  10       34.23       32.29      6.01 o 
   7   5  10       77.32       75.04      7.90 o 
   8   5  10      291.97      319.90     15.16 o 
   9   5  10      121.09      140.25     13.53 o 
 -18   6  10        1.28        1.53      8.93 o 
 -17   6  10        0.75        5.61     15.63 o 
 -16   6  10      223.29      262.43     28.74 o 
 -15   6  10      539.49      474.91     35.48 o 
 -14   6  10      409.87      356.30     51.67 o 
 -13   6  10      131.67      140.63     12.40 o 
 -12   6  10        2.96        7.42      6.16 o 
 -11   6  10        1.91        0.13      4.29 o 
 -10   6  10        8.18       -0.64      4.63 o 
  -9   6  10       15.52       10.92      4.71 o 
  -8   6  10        9.14        5.83      3.35 o 
  -7   6  10      385.91      414.53     12.06 o 
  -6   6  10      753.50      712.17     50.75 o 
  -5   6  10      268.04      255.01     17.94 o 
  -4   6  10       22.66       27.85      6.42 o 
  -3   6  10      128.27      121.69     10.75 o 
  -2   6  10       15.31       20.32      4.74 o 
  -1   6  10      109.71      111.81      7.14 o 
   0   6  10     1075.82     1031.69     23.11 o 
   1   6  10      650.91      655.45     17.62 o 
   2   6  10       78.82       90.32      7.00 o 
   3   6  10      106.80      108.78      9.12 o 
   4   6  10       12.59        5.83      4.92 o 
   5   6  10       29.76       19.10      5.25 o 
   6   6  10      108.08      156.13     11.41 o 
   7   6  10      247.31      255.36     14.48 o 
   8   6  10        2.10        3.01      5.60 o 
   9   6  10        4.84        9.48      6.34 o 
 -17   7  10        0.41        6.88     16.81 o 
 -16   7  10        0.11        7.17     13.80 o 
 -15   7  10       33.17       44.28     36.38 o 
 -14   7  10        4.41       17.07     17.00 o 
 -13   7  10      121.67       78.07     16.96 o 
 -12   7  10       79.38       67.51      9.60 o 
 -11   7  10       11.29        9.85      5.59 o 
 -10   7  10       14.82       12.27      5.10 o 
  -9   7  10       22.90       32.89     10.33 o 
  -8   7  10      118.47      108.40     14.29 o 
  -7   7  10        1.97        4.53      6.17 o 
  -6   7  10       28.80       22.94      6.51 o 
  -5   7  10       11.06       10.46      5.64 o 
  -4   7  10      242.42      208.33     13.94 o 
  -3   7  10     4967.06     4900.83    139.77 o 
  -2   7  10     1053.72     1076.63     27.05 o 
  -1   7  10       69.85       62.40      6.77 o 
   0   7  10      239.57      229.67     11.38 o 
   1   7  10      607.81      636.48     17.37 o 
   2   7  10       51.87       61.35      9.36 o 
   3   7  10      232.02      234.04     12.18 o 
   4   7  10       17.11       22.16      7.49 o 
   5   7  10        0.52        2.47      5.11 o 
   6   7  10       13.12       11.98      5.83 o 
   7   7  10      183.28      216.75     29.24 o 
   8   7  10       50.30       55.00      9.32 o 
 -16   8  10      110.99       81.86     28.26 o 
 -15   8  10       64.03       41.76     16.80 o 
 -14   8  10      158.42      182.74     29.66 o 
 -13   8  10        2.94        5.68     10.40 o 
 -12   8  10       59.14       27.17     12.45 o 
 -11   8  10       51.02       53.83     13.45 o 
 -10   8  10      252.11      236.04     21.90 o 
  -9   8  10        0.14       -4.72      7.03 o 
  -8   8  10     1365.52     1213.01     49.12 o 
  -7   8  10      675.63      749.51     27.42 o 
  -6   8  10      382.65      362.20     50.56 o 
  -5   8  10      316.87      273.77     30.32 o 
  -4   8  10        1.00        4.15      5.63 o 
  -3   8  10      511.34      544.32     29.03 o 
  -2   8  10      176.06      164.43     12.09 o 
  -1   8  10      353.64      373.48     14.38 o 
   0   8  10        7.89       14.71      5.85 o 
   1   8  10       34.33       38.71      7.87 o 
   2   8  10      214.01      254.77     16.93 o 
   3   8  10      411.65      422.56     21.64 o 
   4   8  10      129.09      138.74     11.33 o 
   5   8  10      108.40      117.72     12.45 o 
   6   8  10      184.77      209.39     16.73 o 
   7   8  10      427.67      459.79     31.88 o 
 -16   9  10        3.46        1.79     15.35 o 
 -15   9  10      147.14      131.12     23.61 o 
 -14   9  10        9.48       26.72     14.28 o 
 -13   9  10       72.97       61.26     16.76 o 
 -12   9  10      409.18      402.13     31.24 o 
 -11   9  10        6.10        0.42     13.67 o 
 -10   9  10      116.91       97.88     15.82 o 
  -9   9  10      128.13      106.55     15.38 o 
  -8   9  10       32.81       31.91     10.64 o 
  -7   9  10      792.98      757.63     44.64 o 
  -6   9  10        0.83        4.06      6.57 o 
  -5   9  10     1689.48     1663.58     71.31 o 
  -4   9  10      695.35      778.33     30.81 o 
  -3   9  10       89.74       73.46      9.49 o 
  -2   9  10       64.11       56.82      7.71 o 
  -1   9  10        6.76        4.51      5.08 o 
   0   9  10      123.92      109.85     10.03 o 
   1   9  10      324.46      372.25     21.00 o 
   2   9  10       27.12       35.69      8.40 o 
   3   9  10        6.08       10.65      6.85 o 
   4   9  10        1.71        6.55      5.99 o 
   5   9  10        0.27        3.31      6.78 o 
   6   9  10       22.85        8.93      8.20 o 
   7   9  10        2.76        0.48      8.71 o 
 -14  10  10      180.79      154.43     52.18 o 
 -13  10  10       30.42       30.56     14.24 o 
 -12  10  10        0.01       14.21     26.75 o 
 -11  10  10       20.72       -0.34      9.86 o 
 -10  10  10        1.43        2.49      9.75 o 
  -9  10  10        5.60        0.61      9.13 o 
  -8  10  10      518.98      491.89     30.13 o 
  -7  10  10      150.17      126.92     16.46 o 
  -6  10  10     1017.09     1078.88     36.88 o 
  -5  10  10      329.26      322.53     19.28 o 
  -4  10  10       40.62       48.24      9.87 o 
  -3  10  10      100.51      115.81     11.70 o 
  -2  10  10      579.08      588.14     20.14 o 
  -1  10  10      440.44      446.94     24.73 o 
   0  10  10       54.95       62.09      9.65 o 
   1  10  10        1.85        3.21      6.57 o 
   2  10  10       36.64       29.64      8.47 o 
   3  10  10      461.17      471.29     30.77 o 
   4  10  10       88.07       93.71     13.09 o 
   5  10  10      162.67      193.62     28.84 o 
 -13  11  10       32.05       35.96     15.94 o 
 -12  11  10       57.24       41.99     14.68 o 
 -11  11  10       59.91       57.43     15.26 o 
 -10  11  10      209.89      205.19     22.28 o 
  -9  11  10      252.56      213.75     21.75 o 
  -8  11  10     1087.37     1161.43     50.32 o 
  -7  11  10      442.24      442.33     76.83 o 
  -6  11  10      112.27      120.53     31.52 o 
  -5  11  10       69.60       38.09      9.79 o 
  -4  11  10      224.10      233.29     19.76 o 
  -3  11  10       76.58       64.89     18.31 o 
  -2  11  10      120.39      133.25     11.30 o 
  -1  11  10        0.03        6.22      6.14 o 
   0  11  10      263.16      276.00     17.14 o 
   1  11  10       66.24       68.01     10.67 o 
   2  11  10      181.53      184.26     15.54 o 
   3  11  10        0.02        5.40      8.15 o 
   4  11  10        0.33        3.78      8.12 o 
 -11  12  10       38.75        0.05     14.95 o 
 -10  12  10        4.76       12.10     11.47 o 
  -9  12  10       42.59       44.99     14.34 o 
  -8  12  10       11.92        5.55     10.97 o 
  -7  12  10       78.66      101.80     25.66 o 
  -6  12  10       64.72       65.73     27.91 o 
  -5  12  10      241.34      301.24     19.57 o 
  -4  12  10       71.22       57.87     10.83 o 
  -3  12  10      365.85      377.07     17.38 o 
  -2  12  10       13.86       15.27      7.16 o 
  -1  12  10       82.87       89.64     11.40 o 
   0  12  10       40.34       50.46     10.32 o 
   1  12  10       12.86       10.54      9.26 o 
   2  12  10        3.44       -6.80      7.63 o 
  -9  13  10      240.74      218.21     63.55 o 
  -8  13  10       41.33       29.65     13.60 o 
  -7  13  10       13.37        8.27     14.91 o 
  -6  13  10        4.63        6.71     10.62 o 
  -5  13  10       30.83       18.22     11.65 o 
  -4  13  10      244.86      278.04     21.28 o 
  -3  13  10      153.97      162.29     12.75 o 
  -2  13  10      151.85      190.93     19.20 o 
  -1  13  10      381.60      436.40     21.20 o 
   0  13  10       38.77       35.88      9.77 o 
 -19   1  11       11.65       11.05      9.82 o 
 -18   1  11       49.82       52.08     15.45 o 
 -17   1  11       26.79       25.92      5.70 o 
 -16   1  11      105.07      100.54     10.91 o 
 -15   1  11      272.03      241.78     12.23 o 
 -14   1  11      570.26      552.66     12.83 o 
 -13   1  11      486.49      467.57     15.58 o 
 -12   1  11      223.68      238.63     11.93 o 
 -11   1  11      431.19      432.30      8.78 o 
 -10   1  11       59.44       54.91      3.74 o 
  -9   1  11      623.06      694.20     11.90 o 
  -8   1  11     2834.29     2663.63     33.56 o 
  -7   1  11     3012.95     2882.81     44.82 o 
  -6   1  11     1533.23     1614.46     20.62 o 
  -5   1  11     1326.49     1272.39     15.63 o 
  -4   1  11      257.65      240.98      4.84 o 
  -3   1  11      152.15      103.89      3.46 o 
  -2   1  11       23.35       12.97      1.57 o 
  -1   1  11      827.22      877.87     10.34 o 
   0   1  11      186.50      197.40      5.00 o 
   1   1  11     1282.06     1255.45     15.84 o 
   2   1  11       13.15        7.93      2.19 o 
   3   1  11       30.53       22.90      2.90 o 
   4   1  11     5792.76     5797.12     66.13 o 
   5   1  11      205.42      192.25      7.30 o 
   6   1  11      548.71      543.03     15.24 o 
   7   1  11      488.23      493.54     22.51 o 
   8   1  11       51.63       51.50      5.98 o 
   9   1  11       25.80       26.31      6.51 o 
  10   1  11       80.41       80.44      9.05 o 
 -19   2  11      232.95      267.82     18.07 o 
 -18   2  11      260.29      261.67     22.60 o 
 -17   2  11      229.79      213.01     13.89 o 
 -16   2  11       13.38       11.26      6.01 o 
 -15   2  11      508.56      473.28     15.42 o 
 -14   2  11      612.50      544.27     14.55 o 
 -13   2  11      551.19      481.85     13.48 o 
 -12   2  11     1309.61     1248.93     24.40 o 
 -11   2  11      608.36      642.05     16.98 o 
 -10   2  11     1327.74     1218.70     18.28 o 
  -9   2  11      221.25      189.86      5.79 o 
  -8   2  11      352.21      332.49      7.63 o 
  -7   2  11        9.88       17.97      2.31 o 
  -6   2  11      355.12      258.09      5.65 o 
  -5   2  11      182.04      274.87      5.21 o 
  -4   2  11     2272.00     2342.08     24.78 o 
  -3   2  11       58.43       59.70      2.83 o 
  -2   2  11      565.15      516.65      7.89 o 
  -1   2  11     1932.09     2061.19     23.95 o 
   0   2  11     1520.53     1668.99     21.17 o 
   1   2  11      451.25      446.80      8.56 o 
   2   2  11      212.01      183.21      5.93 o 
   3   2  11       28.94       31.86      3.14 o 
   4   2  11      230.59      214.67      6.82 o 
   5   2  11      503.73      469.30     12.34 o 
   6   2  11      134.68      133.60      8.18 o 
   7   2  11       22.75       20.57      4.95 o 
   8   2  11       41.28       40.19      6.61 o 
   9   2  11        9.15       19.50      6.39 o 
 -19   3  11        5.77       11.46      9.92 o 
 -18   3  11       15.58       25.18     10.34 o 
 -17   3  11        1.99        4.20      6.10 o 
 -16   3  11       11.59        4.08      5.46 o 
 -15   3  11      144.51      128.21     12.60 o 
 -14   3  11      176.55      185.22     10.75 o 
 -13   3  11        1.54       -1.49      3.45 o 
 -12   3  11      233.21      205.51      8.04 o 
 -11   3  11      239.92      217.24      7.76 o 
 -10   3  11      279.55      225.91      6.65 o 
  -9   3  11      288.46      291.51      7.79 o 
  -8   3  11       10.39       19.99      3.11 o 
  -7   3  11      311.73      356.44      8.51 o 
  -6   3  11      584.83      552.34     10.13 o 
  -5   3  11        1.03        7.48      2.21 o 
  -4   3  11        9.06       12.80      2.28 o 
  -3   3  11      589.61      523.68      9.61 o 
  -2   3  11      219.81      171.99      5.39 o 
  -1   3  11      398.66      402.93      9.17 o 
   0   3  11     1603.70     1590.98     21.60 o 
   1   3  11      737.13      601.01     12.61 o 
   2   3  11     6852.02     6629.57     88.29 o 
   3   3  11      869.63      857.13     15.20 o 
   4   3  11      197.48      221.55      8.06 o 
   5   3  11      128.01       93.22      6.01 o 
   6   3  11       26.39       18.81      5.07 o 
   7   3  11       21.39       16.19      5.28 o 
   8   3  11        2.06        6.32      5.25 o 
   9   3  11       64.07       66.44      9.71 o 
 -19   4  11      187.60      222.28     21.55 o 
 -18   4  11       41.63       20.49     10.32 o 
 -17   4  11       64.05       53.77     10.78 o 
 -16   4  11      233.39      230.00     25.10 o 
 -15   4  11        0.77       -2.20      7.32 o 
 -14   4  11      340.98      303.31     13.90 o 
 -13   4  11      587.35      630.79     17.33 o 
 -12   4  11      115.44      139.09     10.09 o 
 -11   4  11     2451.25     2275.29     40.35 o 
 -10   4  11     1255.49     1332.89     28.46 o 
  -9   4  11     1131.81     1164.16     24.13 o 
  -8   4  11      286.54      297.36      8.08 o 
  -7   4  11     2936.13     2983.54     55.07 o 
  -6   4  11     1314.92     1180.54     20.27 o 
  -5   4  11     1770.58     1639.20     30.20 o 
  -4   4  11       94.52       84.32      7.37 o 
  -3   4  11      339.87      376.37      7.88 o 
  -2   4  11      882.59      938.03     14.77 o 
  -1   4  11       45.28       48.86      3.70 o 
   0   4  11       45.29       49.60      4.14 o 
   1   4  11      383.06      410.07     10.31 o 
   2   4  11      809.98      753.56     15.15 o 
   3   4  11      542.15      528.45     12.66 o 
   4   4  11      110.43      100.92      6.82 o 
   5   4  11       25.40       21.16      4.92 o 
   6   4  11      287.19      282.17     13.88 o 
   7   4  11      346.53      372.19     15.10 o 
   8   4  11      174.09      205.96     15.41 o 
   9   4  11        0.01       14.91      7.53 o 
 -18   5  11       57.42       55.66     12.21 o 
 -17   5  11        1.91        1.36     11.69 o 
 -16   5  11      100.39       81.54     13.34 o 
 -15   5  11      178.16      146.63     15.42 o 
 -14   5  11       95.31       82.35     10.91 o 
 -13   5  11      808.97      742.50     25.17 o 
 -12   5  11        0.26       -4.26      4.59 o 
 -11   5  11       92.48      107.82      8.50 o 
 -10   5  11       30.07       33.57      6.19 o 
  -9   5  11        1.11        1.74      3.47 o 
  -8   5  11       38.11       22.55      5.01 o 
  -7   5  11      596.59      549.12     14.72 o 
  -6   5  11        2.92        3.72      2.57 o 
  -5   5  11      251.57      268.91     14.48 o 
  -4   5  11     1148.00     1245.64     37.14 o 
  -3   5  11      126.70      121.04      8.39 o 
  -2   5  11        7.93        4.59      3.07 o 
  -1   5  11     2783.94     2618.77     46.54 o 
   0   5  11      156.15      129.67      6.65 o 
   1   5  11       51.46       48.34      4.89 o 
   2   5  11       97.27       80.40      6.12 o 
   3   5  11       14.95       15.45      4.25 o 
   4   5  11       35.56       30.28      5.15 o 
   5   5  11       80.64       71.19      6.95 o 
   6   5  11        4.62        5.31      4.83 o 
   7   5  11       23.24       31.81      6.58 o 
   8   5  11        2.63       11.12      6.12 o 
   9   5  11       38.12       47.25      8.59 o 
 -18   6  11        0.52       11.80      9.20 o 
 -17   6  11      183.97      128.99     30.20 o 
 -16   6  11       99.11       78.09     25.35 o 
 -15   6  11       75.92       56.26     16.41 o 
 -14   6  11      404.92      351.68     39.65 o 
 -13   6  11      172.01      161.44     12.72 o 
 -12   6  11      501.60      573.54     21.08 o 
 -11   6  11      291.49      313.63     13.24 o 
 -10   6  11      190.47      208.39     13.32 o 
  -9   6  11       30.04       40.77      7.72 o 
  -8   6  11       40.53       37.07      5.41 o 
  -7   6  11       45.86       80.83      6.84 o 
  -6   6  11       25.96        9.30      5.70 o 
  -5   6  11      151.91      161.93     12.24 o 
  -4   6  11      137.40      115.42     10.86 o 
  -3   6  11       37.25       36.84      5.96 o 
  -2   6  11     1369.19     1435.62     43.14 o 
  -1   6  11      456.23      439.52     15.21 o 
   0   6  11       24.67       26.22      5.03 o 
   1   6  11      763.71      774.14     20.19 o 
   2   6  11      900.18      830.95     21.90 o 
   3   6  11        0.60        5.99      4.15 o 
   4   6  11      537.16      531.99     17.98 o 
   5   6  11      310.14      340.06     14.50 o 
   6   6  11       45.44       46.57      7.92 o 
   7   6  11      251.48      253.17     13.44 o 
   8   6  11        2.28        7.87      6.08 o 
 -17   7  11        0.10        3.22     15.77 o 
 -16   7  11      133.73      143.78     24.62 o 
 -15   7  11      646.12      675.77     41.50 o 
 -14   7  11      300.48      292.72     28.96 o 
 -13   7  11       13.32        7.02     11.34 o 
 -12   7  11       36.57       43.05      8.47 o 
 -11   7  11       20.52       19.67      6.38 o 
 -10   7  11        0.05       -1.49      5.19 o 
  -9   7  11       68.26       58.32      5.77 o 
  -8   7  11      349.19      295.53     21.27 o 
  -7   7  11      200.04      191.76     19.00 o 
  -6   7  11        6.71        9.22      5.59 o 
  -5   7  11      503.16      467.17     20.85 o 
  -4   7  11     4704.99     4840.24    115.64 o 
  -3   7  11     3292.49     3336.62     84.29 o 
  -2   7  11      854.47      903.17     24.66 o 
  -1   7  11       34.91       33.50      6.38 o 
   0   7  11       20.70        6.19      5.08 o 
   1   7  11      375.53      356.84     14.81 o 
   2   7  11      717.14      687.30     23.33 o 
   3   7  11      516.81      526.18     19.17 o 
   4   7  11      136.68      143.80     11.53 o 
   5   7  11      424.88      483.38     27.14 o 
   6   7  11       19.22       14.25      6.53 o 
   7   7  11       33.48       18.24      7.33 o 
 -17   8  11        2.80        6.98     16.27 o 
 -16   8  11      138.37      128.52     35.79 o 
 -15   8  11       26.69       33.11     16.06 o 
 -14   8  11       75.41      103.52     23.06 o 
 -13   8  11       17.25       23.79     12.45 o 
 -12   8  11       18.18       10.36     10.72 o 
 -11   8  11       25.97       37.29     11.77 o 
 -10   8  11       66.35       54.79     28.88 o 
  -9   8  11       74.05       74.52     15.37 o 
  -8   8  11       61.74       62.48     12.85 o 
  -7   8  11        5.67       11.93      6.68 o 
  -6   8  11        4.20        8.76      6.48 o 
  -5   8  11      112.90      135.12     12.92 o 
  -4   8  11      328.00      333.60     18.44 o 
  -3   8  11      629.01      658.06     34.80 o 
  -2   8  11       73.47       62.90      8.27 o 
  -1   8  11        0.77        9.23      5.60 o 
   0   8  11      212.52      198.96     13.70 o 
   1   8  11        0.49        3.70      6.19 o 
   2   8  11      199.68      209.62     20.74 o 
   3   8  11       48.12       37.93      7.79 o 
   4   8  11       12.84       14.09      7.24 o 
   5   8  11       29.45       31.52      8.72 o 
   6   8  11       91.49       96.58     15.81 o 
   7   8  11      158.00      178.78     13.93 o 
 -16   9  11      315.31      303.12     41.77 o 
 -15   9  11       33.13       42.16     16.85 o 
 -14   9  11       91.01       77.85     18.24 o 
 -13   9  11      748.64      853.28     45.47 o 
 -12   9  11       42.24       25.84     24.15 o 
 -11   9  11       15.55       19.79     10.33 o 
 -10   9  11        3.77       -1.81     12.35 o 
  -9   9  11       38.86       15.48      9.40 o 
  -8   9  11        5.86       12.14      8.40 o 
  -7   9  11      399.12      376.87     19.92 o 
  -6   9  11     1023.64     1076.41     36.78 o 
  -5   9  11        8.34       11.53      7.15 o 
  -4   9  11      307.73      324.12     29.49 o 
  -3   9  11      306.76      306.05     18.93 o 
  -2   9  11      106.25      104.09     10.50 o 
  -1   9  11       11.18       15.61      6.22 o 
   0   9  11       42.67       42.01      7.49 o 
   1   9  11       23.96       27.61      7.64 o 
   2   9  11        4.35        4.41      6.99 o 
   3   9  11       11.45       15.31      8.53 o 
   4   9  11      774.54      788.79     34.28 o 
   5   9  11      214.40      201.20     24.85 o 
   6   9  11       37.10       26.53     10.34 o 
 -15  10  11       44.20       22.13     27.10 o 
 -14  10  11        2.72        9.28     13.69 o 
 -13  10  11        0.36        8.84     14.64 o 
 -12  10  11        4.79        4.43     10.82 o 
 -11  10  11       60.20       56.12     25.04 o 
 -10  10  11       92.67       69.34     15.10 o 
  -9  10  11       10.78        4.05      9.78 o 
  -8  10  11      132.23      152.83     18.71 o 
  -7  10  11        6.53       13.09      9.57 o 
  -6  10  11       32.52       27.83      9.00 o 
  -5  10  11        2.75       18.11      9.68 o 
  -4  10  11      136.27      117.46     22.12 o 
  -3  10  11        0.70        5.97      6.07 o 
  -2  10  11      425.46      468.03     20.07 o 
  -1  10  11       80.02      109.39     14.32 o 
   0  10  11       60.06       79.28     12.71 o 
   1  10  11        9.45        8.52      7.27 o 
   2  10  11       28.58       44.02      9.62 o 
   3  10  11       10.30       13.59      9.17 o 
   4  10  11        2.39        5.52      8.96 o 
   5  10  11      210.28      282.76     28.79 o 
 -13  11  11       77.46       65.95     36.49 o 
 -12  11  11        7.57       29.66     14.04 o 
 -11  11  11        0.35        4.80     11.69 o 
 -10  11  11      134.34      186.06     22.01 o 
  -9  11  11       39.99       50.58     13.64 o 
  -8  11  11       87.92      102.24     16.69 o 
  -7  11  11        6.88       10.92     12.77 o 
  -6  11  11       34.68       22.64      9.08 o 
  -5  11  11        2.76       21.80      8.53 o 
  -4  11  11      243.31      299.87     20.33 o 
  -3  11  11        0.71        5.33      6.65 o 
  -2  11  11      167.24      213.33     15.27 o 
  -1  11  11       21.62       14.67      7.49 o 
   0  11  11        4.27        4.88      6.87 o 
   1  11  11      145.50      163.81     17.45 o 
   2  11  11       18.45       19.80      8.71 o 
   3  11  11      172.65      127.81     16.18 o 
 -11  12  11       42.67       27.74     33.85 o 
 -10  12  11       98.26      108.31     18.20 o 
  -9  12  11        0.01       -7.16     10.05 o 
  -8  12  11      127.37       99.25     16.92 o 
  -7  12  11       68.90       54.22     14.20 o 
  -6  12  11      279.45      269.66     24.01 o 
  -5  12  11       12.02       14.64      9.15 o 
  -4  12  11      123.74      115.34     22.70 o 
  -3  12  11       47.41       32.36      8.98 o 
  -2  12  11        7.06        0.20      7.16 o 
  -1  12  11       76.78       59.23     10.55 o 
   0  12  11        0.43        5.34      7.81 o 
   1  12  11       39.67       28.23      9.34 o 
  -8  13  11       99.49      154.80     21.45 o 
  -7  13  11       10.46       11.11     11.54 o 
  -6  13  11       34.98       49.44     13.78 o 
  -5  13  11       81.01      108.76     17.33 o 
  -4  13  11       25.41       28.32      9.08 o 
  -3  13  11       48.19       43.62     10.96 o 
  -2  13  11        0.00        6.65      8.65 o 
 -20   0  12       48.21       42.47     17.62 o 
 -19   0  12       24.97       40.14     15.84 o 
 -18   0  12       61.82       57.53     17.31 o 
 -17   0  12      533.91      581.54     37.35 o 
 -16   0  12      207.56      231.76     23.60 o 
 -15   0  12     2501.40     2653.89     67.67 o 
 -14   0  12      125.33      130.81      9.14 o 
 -13   0  12        5.05       19.34      4.31 o 
 -12   0  12      811.48      834.57     21.01 o 
 -11   0  12      347.31      344.26     13.95 o 
 -10   0  12     6026.54     5986.76    100.39 o 
  -9   0  12      426.77      382.42     11.75 o 
  -8   0  12     2638.29     2632.59     47.29 o 
  -7   0  12     2340.75     2461.47     44.55 o 
  -6   0  12     1422.48     1614.99     26.72 o 
  -5   0  12      309.33      313.57      8.68 o 
  -4   0  12      454.49      439.83      9.10 o 
  -3   0  12     3170.16     3569.02     45.78 o 
  -2   0  12      764.10      679.81     12.39 o 
  -1   0  12     1483.38     1250.83     20.71 o 
   0   0  12      575.16      493.72     12.09 o 
   1   0  12      146.01      139.22      6.86 o 
   2   0  12      819.17      805.22     18.49 o 
   3   0  12       95.92      105.61      7.63 o 
   4   0  12      145.24      121.06      8.27 o 
   5   0  12     1390.77     1447.90     43.80 o 
   6   0  12      264.04      274.36     15.56 o 
   7   0  12      610.90      566.38     35.02 o 
   8   0  12       58.32       41.20      8.68 o 
   9   0  12      571.06      588.40     23.50 o 
 -20   1  12        3.25       -4.79     19.88 o 
 -19   1  12       21.19        9.75      9.95 o 
 -18   1  12       43.98       39.41     10.73 o 
 -17   1  12      561.64      551.77     19.22 o 
 -16   1  12       20.03       24.04      7.42 o 
 -15   1  12       19.18       23.67      5.39 o 
 -14   1  12      373.36      369.19     11.77 o 
 -13   1  12      356.75      291.41      9.40 o 
 -12   1  12      397.19      396.31      9.83 o 
 -11   1  12        5.37        7.73      2.75 o 
 -10   1  12        1.04        4.97      2.35 o 
  -9   1  12       88.05      110.64      5.28 o 
  -8   1  12      214.57      202.54      9.17 o 
  -7   1  12     3263.75     3224.99     41.98 o 
  -6   1  12     6171.63     6316.82     64.58 o 
  -5   1  12       12.87       22.67      2.26 o 
  -4   1  12        4.17        3.44      1.56 o 
  -3   1  12      338.02      331.11      5.74 o 
  -2   1  12      640.18      630.42      8.27 o 
  -1   1  12      661.29      755.49     10.14 o 
   0   1  12       27.11       27.38      2.52 o 
   1   1  12      704.91      737.02     11.97 o 
   2   1  12       14.55       16.05      2.75 o 
   3   1  12     1385.23     1388.46     21.13 o 
   4   1  12     2399.51     2388.08     33.93 o 
   5   1  12       59.98       55.59      4.78 o 
   6   1  12     1033.84     1008.31     20.41 o 
   7   1  12      117.32      111.80     10.95 o 
   8   1  12       23.32       22.85      9.58 o 
   9   1  12       14.51        9.95      6.10 o 
 -20   2  12        0.27       10.40     11.33 o 
 -19   2  12        5.33       -7.58      7.17 o 
 -18   2  12        0.32       -4.17      6.56 o 
 -17   2  12      107.08      114.11     21.18 o 
 -16   2  12      172.74      159.93     11.52 o 
 -15   2  12      441.28      404.99     14.58 o 
 -14   2  12      440.46      360.35     11.43 o 
 -13   2  12       38.48       35.97      4.66 o 
 -12   2  12       28.71       22.47      3.82 o 
 -11   2  12      451.71      437.62     10.40 o 
 -10   2  12      580.46      531.85     10.77 o 
  -9   2  12     1961.85     1840.47     26.34 o 
  -8   2  12        6.67        8.56      2.29 o 
  -7   2  12       16.25       30.34      2.70 o 
  -6   2  12     1384.02     1399.38     17.68 o 
  -5   2  12      971.64     1019.52     13.02 o 
  -4   2  12      651.34      735.37     11.55 o 
  -3   2  12       64.52       71.24      3.64 o 
  -2   2  12      427.90      408.61      7.78 o 
  -1   2  12       14.77       19.95      2.65 o 
   0   2  12      440.78      487.99      9.11 o 
   1   2  12        3.68        1.75      2.14 o 
   2   2  12      382.70      384.38      8.60 o 
   3   2  12     1785.69     1783.82     24.52 o 
   4   2  12      486.26      438.45     10.26 o 
   5   2  12      137.38      124.41     11.22 o 
   6   2  12       11.52       15.70      4.65 o 
   7   2  12       52.19       39.66      5.97 o 
   8   2  12       60.53       55.45     10.06 o 
   9   2  12       64.54       51.18      9.53 o 
 -19   3  12       75.77       70.57     14.33 o 
 -18   3  12      152.00      115.26     15.47 o 
 -17   3  12      164.81      137.85     11.38 o 
 -16   3  12       18.79       13.12      6.94 o 
 -15   3  12        5.28        9.94      5.19 o 
 -14   3  12      524.84      513.91     14.63 o 
 -13   3  12      258.31      225.00      8.84 o 
 -12   3  12       71.81       58.17      5.90 o 
 -11   3  12      252.46      255.91      7.90 o 
 -10   3  12      519.91      522.68     10.62 o 
  -9   3  12     1042.12     1045.17     17.57 o 
  -8   3  12     1436.78     1385.59     21.82 o 
  -7   3  12      154.61      179.62      6.52 o 
  -6   3  12        3.97       10.92      2.41 o 
  -5   3  12       10.24       12.13      2.62 o 
  -4   3  12      501.65      487.45      9.30 o 
  -3   3  12     1231.86     1218.24     19.17 o 
  -2   3  12      178.22      179.15      7.83 o 
  -1   3  12        1.61        4.92      2.40 o 
   0   3  12      743.39      688.25     13.80 o 
   1   3  12     4170.00     4077.50     57.30 o 
   2   3  12      216.33      181.15      8.40 o 
   3   3  12        2.04        3.20      3.21 o 
   4   3  12       78.53       87.35      9.49 o 
   5   3  12      175.98      169.20     14.90 o 
   6   3  12       16.84       13.64      5.31 o 
   7   3  12       67.46       82.70      8.82 o 
   8   3  12      667.16      746.47     25.36 o 
   9   3  12     1002.58     1063.40     35.66 o 
 -19   4  12       26.41       48.93     13.43 o 
 -18   4  12       14.91       25.40     10.33 o 
 -17   4  12       75.57      105.27     16.90 o 
 -16   4  12      131.22      114.24     19.31 o 
 -15   4  12      333.21      317.13     16.42 o 
 -14   4  12        4.44        4.41      5.82 o 
 -13   4  12      691.39      701.62     22.88 o 
 -12   4  12      192.84      190.80     10.94 o 
 -11   4  12      269.19      237.02     10.57 o 
 -10   4  12        0.15        5.81      3.42 o 
  -9   4  12       94.00       90.46      5.93 o 
  -8   4  12      257.86      264.47      9.27 o 
  -7   4  12       53.57       62.68      3.97 o 
  -6   4  12      137.30      146.19      6.24 o 
  -5   4  12      870.12      794.59     15.56 o 
  -4   4  12     1078.05      966.67     21.16 o 
  -3   4  12       96.78       74.82      4.50 o 
  -2   4  12      931.14      893.48     16.62 o 
  -1   4  12        6.88        9.67      3.77 o 
   0   4  12        0.26       13.49      3.17 o 
   1   4  12       16.82       10.01      3.13 o 
   2   4  12       53.48       55.81      5.01 o 
   3   4  12        0.42        6.47      3.47 o 
   4   4  12      110.69      113.01     12.32 o 
   5   4  12      104.92       89.28      8.92 o 
   6   4  12       16.27       15.03      5.47 o 
   7   4  12        2.07       -3.81      5.15 o 
   8   4  12        8.89       20.72      7.02 o 
 -19   5  12        0.01        5.92     10.76 o 
 -18   5  12       32.67       48.44     11.73 o 
 -17   5  12      204.08      202.67     18.52 o 
 -16   5  12       38.99       51.81     12.27 o 
 -15   5  12     1022.48      979.54     35.27 o 
 -14   5  12       21.46       19.14      7.76 o 
 -13   5  12      140.18      130.63     11.67 o 
 -12   5  12      587.40      606.91     26.75 o 
 -11   5  12        0.04       -0.63      4.08 o 
 -10   5  12       32.12       37.64      6.19 o 
  -9   5  12     2120.69     2236.33     77.75 o 
  -8   5  12       85.54       73.17      6.46 o 
  -7   5  12      600.82      556.66     17.71 o 
  -6   5  12      192.07      175.36     12.47 o 
  -5   5  12      237.46      258.90     15.28 o 
  -4   5  12     2431.48     2423.29     63.65 o 
  -3   5  12       24.10       12.60      4.48 o 
  -2   5  12      331.06      298.61     13.23 o 
  -1   5  12     1418.14     1369.40     37.26 o 
   0   5  12      945.98      912.17     21.82 o 
   1   5  12       44.14       46.36      5.09 o 
   2   5  12       74.89       89.73      6.11 o 
   3   5  12      238.49      229.53     10.31 o 
   4   5  12       37.30       28.09      5.17 o 
   5   5  12      601.38      590.69     21.63 o 
   6   5  12       82.65       70.95      8.08 o 
   7   5  12        5.16        7.10      5.66 o 
   8   5  12      343.57      371.88     27.31 o 
 -18   6  12      252.30      226.98     27.80 o 
 -17   6  12       90.98       88.71     20.72 o 
 -16   6  12        7.12       25.63     15.49 o 
 -15   6  12      108.05      112.97     20.96 o 
 -14   6  12      916.84      939.02     47.40 o 
 -13   6  12      109.74       82.88     12.36 o 
 -12   6  12        0.65        0.83      6.65 o 
 -11   6  12      114.42       93.54     10.57 o 
 -10   6  12      321.43      314.22     41.45 o 
  -9   6  12      396.47      339.34     13.74 o 
  -8   6  12        7.22        3.74      3.94 o 
  -7   6  12      446.53      442.25     19.92 o 
  -6   6  12     1004.09     1024.56     33.73 o 
  -5   6  12      254.93      211.82     14.55 o 
  -4   6  12      184.33      185.94     13.86 o 
  -3   6  12       10.75       16.88      4.97 o 
  -2   6  12       44.27       50.88      7.01 o 
  -1   6  12      289.62      255.14     13.14 o 
   0   6  12       46.92       34.59      5.65 o 
   1   6  12       18.47       13.43      4.83 o 
   2   6  12       12.89       15.99      5.34 o 
   3   6  12      226.72      206.47     11.23 o 
   4   6  12      212.55      177.98     11.05 o 
   5   6  12      242.77      192.55     11.93 o 
   6   6  12       42.42       37.81      7.35 o 
   7   6  12       85.89       95.25      9.98 o 
 -17   7  12      522.07      484.84     48.41 o 
 -16   7  12       28.68       34.64     17.17 o 
 -15   7  12       68.11       73.58     18.37 o 
 -14   7  12       55.93       49.27     15.26 o 
 -13   7  12      140.83      133.35     24.92 o 
 -12   7  12       13.01       27.03      7.83 o 
 -11   7  12       14.03        9.24      7.74 o 
 -10   7  12       16.69       13.64      5.47 o 
  -9   7  12       27.99       27.54      9.87 o 
  -8   7  12        6.69        4.49      8.21 o 
  -7   7  12       31.45       37.32      7.85 o 
  -6   7  12      125.30      115.70     13.81 o 
  -5   7  12       65.70       60.84      9.22 o 
  -4   7  12      308.68      303.95     18.06 o 
  -3   7  12       31.31       30.03      6.80 o 
  -2   7  12      249.70      264.94     13.68 o 
  -1   7  12       99.52       81.67      8.66 o 
   0   7  12      336.48      321.09     27.96 o 
   1   7  12      286.17      304.63     17.24 o 
   2   7  12      241.88      225.82     21.29 o 
   3   7  12        1.27        9.96      5.56 o 
   4   7  12       48.06       55.18      8.82 o 
   5   7  12       21.92       34.86      7.29 o 
   6   7  12       47.55       63.85      9.65 o 
   7   7  12       40.53       66.42     10.01 o 
 -17   8  12       56.63      100.35     23.22 o 
 -16   8  12        7.49        3.74     14.12 o 
 -15   8  12      224.47      218.57     26.85 o 
 -14   8  12      267.09      334.69     31.29 o 
 -13   8  12        2.17       12.77     11.34 o 
 -12   8  12       13.36        7.39     13.55 o 
 -11   8  12      250.57      241.18     23.61 o 
 -10   8  12        6.40       -0.34      8.53 o 
  -9   8  12      137.26      130.28     30.51 o 
  -8   8  12      225.52      200.02     27.44 o 
  -7   8  12     1162.19     1093.13     48.81 o 
  -6   8  12     1157.26     1148.62     38.18 o 
  -5   8  12      374.11      402.98     20.58 o 
  -4   8  12      288.22      291.39     31.82 o 
  -3   8  12       39.49       37.10      7.22 o 
  -2   8  12      238.75      237.34     14.75 o 
  -1   8  12      235.67      260.06     18.27 o 
   0   8  12        0.10        8.88      5.99 o 
   1   8  12       73.03       57.79     11.10 o 
   2   8  12      121.72       89.84     18.14 o 
   3   8  12       25.86        9.69      8.18 o 
   4   8  12        0.09        1.70      6.42 o 
   5   8  12      125.20      120.25     15.31 o 
   6   8  12      349.67      427.58     23.92 o 
 -16   9  12       27.55       -3.95     15.08 o 
 -15   9  12       17.01       26.33     16.00 o 
 -14   9  12        0.69       27.21     13.69 o 
 -13   9  12       78.44       87.55     28.11 o 
 -12   9  12       31.60       26.89     12.38 o 
 -11   9  12        0.00        6.21      9.58 o 
 -10   9  12      163.88      144.04     18.97 o 
  -9   9  12      219.68      215.48     31.13 o 
  -8   9  12       16.91       15.32     14.56 o 
  -7   9  12      463.21      427.64     21.94 o 
  -6   9  12      165.23      156.31     14.42 o 
  -5   9  12       28.79       29.06      8.79 o 
  -4   9  12       33.65       30.06      8.87 o 
  -3   9  12      146.52      161.04     12.65 o 
  -2   9  12        4.95       10.90      6.05 o 
  -1   9  12       55.97       51.33     13.94 o 
   0   9  12      332.59      347.33     21.06 o 
   1   9  12       32.13       34.20      9.42 o 
   2   9  12        5.63       18.35      8.45 o 
   3   9  12      169.49      170.20     18.10 o 
   4   9  12       44.39       63.45     15.42 o 
   5   9  12        0.06        1.71     11.57 o 
 -15  10  12      199.98      241.86     50.62 o 
 -14  10  12        2.18       -3.42     12.53 o 
 -13  10  12        4.46      -16.92     11.17 o 
 -12  10  12       70.73       95.34     18.48 o 
 -11  10  12       75.60       36.49     13.85 o 
 -10  10  12       15.06       13.58     11.17 o 
  -9  10  12       26.06       24.11     29.66 o 
  -8  10  12        7.00        1.48      8.93 o 
  -7  10  12       86.65       85.22     12.21 o 
  -6  10  12      205.61      242.08     18.09 o 
  -5  10  12       68.75      101.95     13.00 o 
  -4  10  12        0.00        1.77      7.34 o 
  -3  10  12      145.91      141.19     16.12 o 
  -2  10  12      126.88      136.12     12.88 o 
  -1  10  12       19.22       18.76      7.48 o 
   0  10  12       78.32       81.23     23.06 o 
   1  10  12      310.56      345.59     22.52 o 
   2  10  12      177.36      203.80     22.68 o 
   3  10  12      123.40      141.26     20.30 o 
   4  10  12       75.03      101.09     16.64 o 
 -13  11  12       46.94       55.43     17.29 o 
 -12  11  12       41.39       30.89     14.57 o 
 -11  11  12      180.43      216.59     25.03 o 
 -10  11  12        3.36       -5.04     10.87 o 
  -9  11  12        3.22       14.34     11.68 o 
  -8  11  12        8.06       12.08     10.59 o 
  -7  11  12        1.10        0.53     10.09 o 
  -6  11  12       45.02       42.99     10.69 o 
  -5  11  12       95.72      123.74     14.60 o 
  -4  11  12        8.26        7.20      6.85 o 
  -3  11  12       73.48      100.15     11.66 o 
  -2  11  12      115.19      119.15     13.94 o 
  -1  11  12       98.98      103.13     13.32 o 
   0  11  12       58.16       56.04     11.24 o 
   1  11  12      106.41      123.06     15.61 o 
   2  11  12        2.65       13.96      9.23 o 
 -11  12  12      168.37      217.06     36.69 o 
 -10  12  12       33.07       41.19     14.97 o 
  -9  12  12       12.42        8.70     11.19 o 
  -8  12  12        0.89        5.33     17.55 o 
  -7  12  12      153.16      156.13     35.44 o 
  -6  12  12       83.68       85.60     24.50 o 
  -5  12  12       74.13       81.76     13.40 o 
  -4  12  12       50.92       23.07      8.65 o 
  -3  12  12       15.39       35.23      9.19 o 
  -2  12  12      170.69      198.98     17.36 o 
  -1  12  12       11.40       25.78     10.04 o 
   0  12  12       99.23      130.04     16.22 o 
  -7  13  12        2.28       25.01     14.04 o 
  -6  13  12        5.44       20.63     21.93 o 
  -5  13  12       64.64       51.76     12.53 o 
  -4  13  12       55.78       73.44     11.36 o 
  -3  13  12        0.03       -0.82     11.28 o 
 -20   1  13       39.90       38.37     18.09 o 
 -19   1  13       12.19       17.88     10.83 o 
 -18   1  13       14.48       16.33      9.73 o 
 -17   1  13      154.74      131.45     12.38 o 
 -16   1  13       94.44       89.16      8.91 o 
 -15   1  13        8.02       21.47      5.28 o 
 -14   1  13      329.17      291.87     14.03 o 
 -13   1  13      716.18      631.08     13.39 o 
 -12   1  13      922.76      893.37     16.25 o 
 -11   1  13        2.56        7.15      2.72 o 
 -10   1  13     2556.37     2410.21     31.90 o 
  -9   1  13        2.13        8.41      2.41 o 
  -8   1  13       31.36       71.36      4.20 o 
  -7   1  13      806.09      865.74     13.40 o 
  -6   1  13      147.77      164.93      6.12 o 
  -5   1  13     1839.13     1810.50     20.90 o 
  -4   1  13      699.95      652.35      9.45 o 
  -3   1  13      497.72      460.89      7.45 o 
  -2   1  13       59.45       70.48      3.18 o 
  -1   1  13      157.11      174.00      5.43 o 
   0   1  13      684.42      656.44     11.90 o 
   1   1  13      577.29      543.33     10.69 o 
   2   1  13      415.58      377.09      9.83 o 
   3   1  13      617.97      628.38     13.16 o 
   4   1  13      193.52      206.40     10.19 o 
   5   1  13      375.66      356.15     11.21 o 
   6   1  13     1003.65     1042.13     21.17 o 
   7   1  13      374.19      395.45     15.55 o 
   8   1  13       56.83       60.11      8.22 o 
 -20   2  13       41.13       29.63     20.81 o 
 -19   2  13        0.99       -1.14      9.66 o 
 -18   2  13       79.32      105.17     14.30 o 
 -17   2  13       22.08       22.71      7.12 o 
 -16   2  13       47.06       49.48      7.33 o 
 -15   2  13        4.13        5.09      4.86 o 
 -14   2  13        8.09       12.96      4.45 o 
 -13   2  13      206.17      192.36     12.71 o 
 -12   2  13      213.17      204.76      8.02 o 
 -11   2  13        8.64        2.80      2.64 o 
 -10   2  13     1004.78      994.49     17.47 o 
  -9   2  13       78.76       96.58      6.26 o 
  -8   2  13      133.63      141.88      5.37 o 
  -7   2  13      128.50      145.99      5.92 o 
  -6   2  13        4.44        4.11      1.67 o 
  -5   2  13     2848.18     2905.43     33.93 o 
  -4   2  13       12.94       12.50      2.65 o 
  -3   2  13       16.10       15.24      2.32 o 
  -2   2  13      521.47      570.19     10.78 o 
  -1   2  13     1766.72     1803.93     29.94 o 
   0   2  13      142.76      146.58      5.46 o 
   1   2  13      153.77      160.27      5.88 o 
   2   2  13      261.66      261.96      7.52 o 
   3   2  13       95.51       90.78      5.09 o 
   4   2  13       68.40       71.32      5.80 o 
   5   2  13      204.12      210.60     10.24 o 
   6   2  13       31.54       37.51      5.80 o 
   7   2  13       67.32       57.02      7.59 o 
   8   2  13       79.83       84.46     10.65 o 
 -19   3  13       40.47       51.19     15.26 o 
 -18   3  13        0.01        6.83      8.60 o 
 -17   3  13       21.19       24.94      7.24 o 
 -16   3  13       13.77        8.20      6.25 o 
 -15   3  13      157.38      148.92      8.94 o 
 -14   3  13      543.76      566.95     15.51 o 
 -13   3  13     1789.77     1700.81     29.61 o 
 -12   3  13      709.86      700.16     20.58 o 
 -11   3  13      231.00      183.37      7.22 o 
 -10   3  13      470.39      479.96     16.30 o 
  -9   3  13       59.41       70.04      5.07 o 
  -8   3  13      237.89      285.96      7.60 o 
  -7   3  13      399.17      452.77      9.95 o 
  -6   3  13        7.91        8.28      4.12 o 
  -5   3  13      102.96       94.15      5.14 o 
  -4   3  13       81.35       69.51      4.66 o 
  -3   3  13        5.99        8.36      2.68 o 
  -2   3  13       42.25       56.30      4.12 o 
  -1   3  13     1123.46     1166.43     18.79 o 
   0   3  13      136.13      111.10     11.41 o 
   1   3  13     1013.45     1002.18     21.58 o 
   2   3  13       21.23       14.35      3.63 o 
   3   3  13       61.52       43.28      5.34 o 
   4   3  13        6.84       13.89      4.88 o 
   5   3  13       44.70       25.71      5.93 o 
   6   3  13       22.11       15.10      5.69 o 
   7   3  13       12.26       20.82      6.15 o 
   8   3  13     1289.73     1324.57     37.01 o 
 -19   4  13       27.44       43.68     12.68 o 
 -18   4  13        8.05       14.98      9.68 o 
 -17   4  13       36.82       22.07     12.11 o 
 -16   4  13        5.85        3.04      9.09 o 
 -15   4  13       33.08       31.55      8.10 o 
 -14   4  13        6.35        5.82      5.68 o 
 -13   4  13      259.20      266.14     11.84 o 
 -12   4  13      878.11      772.00     18.98 o 
 -11   4  13      833.94      765.54     18.40 o 
 -10   4  13     1257.14     1265.88     29.19 o 
  -9   4  13      297.45      304.40     13.58 o 
  -8   4  13      584.57      548.67     18.06 o 
  -7   4  13      286.31      264.59     14.59 o 
  -6   4  13     2497.42     2423.64     40.74 o 
  -5   4  13      393.44      402.99     11.30 o 
  -4   4  13      124.46      125.87      7.04 o 
  -3   4  13      700.20      710.39     15.81 o 
  -2   4  13      705.35      624.12     13.55 o 
  -1   4  13        2.83        5.99      2.92 o 
   0   4  13      369.33      332.30      9.89 o 
   1   4  13      891.86      912.21     17.72 o 
   2   4  13      667.07      646.62     14.70 o 
   3   4  13       58.17       57.25      8.66 o 
   4   4  13       90.28       82.26      7.46 o 
   5   4  13        0.03       -0.51      4.35 o 
   6   4  13      137.73      119.55     10.27 o 
   7   4  13       91.76       57.94      8.52 o 
 -19   5  13       24.97       52.65     17.00 o 
 -18   5  13       68.14       66.91     16.22 o 
 -17   5  13       22.90       25.28     11.28 o 
 -16   5  13      148.02      182.07     32.15 o 
 -15   5  13      467.15      519.77     56.12 o 
 -14   5  13        2.70       -3.46     11.10 o 
 -13   5  13       29.28       21.25      8.89 o 
 -12   5  13       40.39       15.85      8.17 o 
 -11   5  13        5.66        9.30      6.36 o 
 -10   5  13        7.31        7.26      4.93 o 
  -9   5  13      863.07      714.66     29.47 o 
  -8   5  13      790.54      737.19     18.82 o 
  -7   5  13      518.39      490.05     14.96 o 
  -6   5  13       17.74       11.15      5.81 o 
  -5   5  13       11.76       14.25      5.89 o 
  -4   5  13      245.02      193.20     20.80 o 
  -3   5  13       46.76       41.22      6.53 o 
  -2   5  13      926.55      893.09     21.29 o 
  -1   5  13      794.41      809.23     20.28 o 
   0   5  13      200.17      186.01      9.26 o 
   1   5  13      250.48      249.37      9.20 o 
   2   5  13       50.83       39.64      5.09 o 
   3   5  13        1.59        7.69      4.26 o 
   4   5  13       16.58       21.30      5.94 o 
   5   5  13        3.50        8.46      5.18 o 
   6   5  13       42.36       43.79      7.25 o 
   7   5  13        3.52        8.79      7.28 o 
 -18   6  13        9.53       20.87     11.87 o 
 -17   6  13        1.06        5.72     15.46 o 
 -16   6  13      198.85      215.91     27.29 o 
 -15   6  13      145.67      149.68     22.80 o 
 -14   6  13       12.24        7.31     11.43 o 
 -13   6  13      109.51       96.49     17.90 o 
 -12   6  13      130.55      134.11     16.79 o 
 -11   6  13       80.58       65.55     16.58 o 
 -10   6  13      680.07      617.86     25.40 o 
  -9   6  13      557.04      465.38     16.91 o 
  -8   6  13      101.32      112.50      8.82 o 
  -7   6  13      129.64      143.08     12.84 o 
  -6   6  13      109.34      122.65     13.70 o 
  -5   6  13      169.51      155.64     16.44 o 
  -4   6  13      461.92      433.93     17.70 o 
  -3   6  13     1116.17     1093.97     28.52 o 
  -2   6  13      330.23      293.64     14.20 o 
  -1   6  13     1076.94     1099.24     29.37 o 
   0   6  13       91.06       95.86     11.40 o 
   1   6  13      578.30      597.44     19.70 o 
   2   6  13        4.35        5.19      4.50 o 
   3   6  13       96.76      103.32     12.04 o 
   4   6  13      261.27      280.27     23.52 o 
   5   6  13      282.51      307.29     18.47 o 
   6   6  13      164.93      174.01     12.03 o 
   7   6  13        9.79       16.15      6.94 o 
 -18   7  13      659.65      564.96     82.81 o 
 -17   7  13      163.16      138.19     25.55 o 
 -16   7  13      278.91      263.93     65.49 o 
 -15   7  13       44.56       38.45     23.49 o 
 -14   7  13       59.68       49.85     15.08 o 
 -13   7  13       38.01       11.43     12.77 o 
 -12   7  13      287.84      291.63     30.87 o 
 -11   7  13        0.67        1.09      5.75 o 
 -10   7  13      111.12      109.24     16.74 o 
  -9   7  13     1215.66     1189.91     38.85 o 
  -8   7  13     1014.60     1043.39     35.46 o 
  -7   7  13      236.58      236.67     17.55 o 
  -6   7  13       60.52       59.14      9.93 o 
  -5   7  13      566.37      589.47     25.02 o 
  -4   7  13        9.11        8.59      5.70 o 
  -3   7  13       40.28       36.00      7.24 o 
  -2   7  13      194.14      208.70     16.19 o 
  -1   7  13       30.85       32.77     11.70 o 
   0   7  13       50.13       38.41      7.76 o 
   1   7  13      191.95      206.07     22.33 o 
   2   7  13       14.06        7.47      7.51 o 
   3   7  13       77.16       53.80      9.79 o 
   4   7  13      118.58      111.57     10.22 o 
   5   7  13      225.76      213.74     13.98 o 
   6   7  13        2.00        8.76      6.81 o 
 -17   8  13      146.13      126.84     49.73 o 
 -16   8  13       88.02       85.69     20.62 o 
 -15   8  13        0.15       29.58     15.10 o 
 -14   8  13      172.08      166.55     29.97 o 
 -13   8  13       29.85       30.63     13.73 o 
 -12   8  13       39.16       59.45     17.39 o 
 -11   8  13      113.29       97.67     16.80 o 
 -10   8  13        8.98       27.45     10.82 o 
  -9   8  13       78.02       84.28     15.22 o 
  -8   8  13       63.37       76.55     11.14 o 
  -7   8  13       15.32       25.10      8.54 o 
  -6   8  13       68.98       79.37     11.41 o 
  -5   8  13       67.36       84.08     11.49 o 
  -4   8  13       85.81       87.06     10.24 o 
  -3   8  13        2.91        5.57      5.83 o 
  -2   8  13       62.05       72.87      9.69 o 
  -1   8  13       76.36       73.36     10.01 o 
   0   8  13        9.76       10.58      6.62 o 
   1   8  13        0.02        0.82      7.35 o 
   2   8  13      696.23      771.86     33.12 o 
   3   8  13      145.21      176.29     18.31 o 
   4   8  13        0.77        7.80      9.49 o 
   5   8  13       50.95       46.58     15.26 o 
 -16   9  13      211.37      214.49     29.00 o 
 -15   9  13        6.89       10.31     14.77 o 
 -14   9  13       12.50       10.81     13.48 o 
 -13   9  13        6.41        2.37     11.30 o 
 -12   9  13       85.02       81.37     19.45 o 
 -11   9  13        0.18        6.45     10.21 o 
 -10   9  13      283.90      306.93     39.99 o 
  -9   9  13       54.16       50.58     12.78 o 
  -8   9  13      252.52      237.35     28.24 o 
  -7   9  13      137.52      135.20     14.52 o 
  -6   9  13      405.85      441.43     22.71 o 
  -5   9  13       71.45       74.40     11.54 o 
  -4   9  13       57.41       67.44      9.55 o 
  -3   9  13       93.88       96.75     10.98 o 
  -2   9  13       69.25       85.93     10.85 o 
  -1   9  13      175.11      145.17     13.15 o 
   0   9  13      494.40      503.73     25.27 o 
   1   9  13       66.92       82.20     12.93 o 
   2   9  13       21.58       32.78     10.40 o 
   3   9  13      103.13      106.03     16.34 o 
   4   9  13      137.62      181.09     20.04 o 
 -15  10  13        0.02      -32.61     22.36 o 
 -14  10  13      218.48      213.44     32.45 o 
 -13  10  13        3.25       -3.64     12.02 o 
 -12  10  13       17.15       21.75     13.07 o 
 -11  10  13      124.93      122.49     19.78 o 
 -10  10  13       31.63       34.80     16.81 o 
  -9  10  13       58.53       27.82     21.47 o 
  -8  10  13       10.45       11.58     10.75 o 
  -7  10  13       14.71       10.07      7.94 o 
  -6  10  13      208.61      232.33     20.18 o 
  -5  10  13       83.23      100.59     13.58 o 
  -4  10  13      327.62      341.26     18.42 o 
  -3  10  13       91.42       88.09     11.10 o 
  -2  10  13      116.55      105.80     16.43 o 
  -1  10  13       17.26       18.80      8.54 o 
   0  10  13      258.20      324.39     21.96 o 
   1  10  13       15.36       12.41      8.67 o 
   2  10  13       40.53       22.42     10.00 o 
   3  10  13        5.81        7.56     10.15 o 
 -13  11  13       28.59       20.40     25.78 o 
 -12  11  13       34.40       44.36     15.82 o 
 -11  11  13       26.24       51.73     16.88 o 
 -10  11  13       89.04       63.49     20.85 o 
  -9  11  13       98.61       82.49     17.26 o 
  -8  11  13        0.20        1.23     10.84 o 
  -7  11  13       36.75       33.82     13.02 o 
  -6  11  13       82.10       83.38     13.31 o 
  -5  11  13       37.99       24.18      9.95 o 
  -4  11  13        9.33       22.22      8.11 o 
  -3  11  13       17.43        3.58      7.09 o 
  -2  11  13       25.67       17.90      8.04 o 
  -1  11  13        0.01       10.41      8.41 o 
   0  11  13       35.18       11.28      9.37 o 
   1  11  13        0.21       -0.79      9.40 o 
 -11  12  13      159.66      208.03     62.66 o 
 -10  12  13       82.37       93.15     26.13 o 
  -9  12  13        0.32       12.21     22.87 o 
  -8  12  13      108.20      144.38     20.52 o 
  -7  12  13      224.21      224.36     24.17 o 
  -6  12  13        9.83        9.61     11.37 o 
  -5  12  13       99.83       83.39     13.64 o 
  -4  12  13       50.16       69.26     11.49 o 
  -3  12  13      168.17      233.04     17.23 o 
  -2  12  13      528.27      570.01     34.71 o 
  -1  12  13       24.16       17.08     10.37 o 
 -20   0  14       30.41       43.95     17.39 o 
 -19   0  14       22.22       25.47     14.44 o 
 -18   0  14       89.89       83.31     17.62 o 
 -17   0  14      460.32      355.60     28.88 o 
 -16   0  14      430.53      458.48     31.21 o 
 -15   0  14     1052.32     1119.50     34.26 o 
 -14   0  14       71.67       82.32      8.72 o 
 -13   0  14       32.11       18.66      6.24 o 
 -12   0  14       71.09       57.08      8.00 o 
 -11   0  14       12.82       16.30      4.49 o 
 -10   0  14        6.20       15.41      4.26 o 
  -9   0  14      650.28      536.62     15.04 o 
  -8   0  14      142.09      124.07      6.62 o 
  -7   0  14      317.17      318.95     12.08 o 
  -6   0  14       26.36       58.45      5.14 o 
  -5   0  14       61.04       97.39      7.02 o 
  -4   0  14       64.21       68.58      4.53 o 
  -3   0  14      470.87      414.97     10.18 o 
  -2   0  14     2486.25     2284.52     36.77 o 
  -1   0  14     1788.57     1711.97     31.44 o 
   0   0  14      110.90       94.86      7.03 o 
   1   0  14       14.94       16.61      4.66 o 
   2   0  14      556.75      550.15     17.92 o 
   3   0  14      674.99      731.75     21.82 o 
   4   0  14      197.04      205.01     13.88 o 
   5   0  14       31.52       31.25      6.56 o 
   6   0  14     1871.98     1815.47     48.17 o 
   7   0  14       39.53       18.99      7.92 o 
 -20   1  14      145.65      183.70     17.86 o 
 -19   1  14       52.65       51.29     11.99 o 
 -18   1  14        0.29        4.56      8.60 o 
 -17   1  14       24.25       15.32     11.05 o 
 -16   1  14       16.57       34.17      8.41 o 
 -15   1  14      122.98      109.43     11.95 o 
 -14   1  14        4.98        9.45      4.11 o 
 -13   1  14     1026.00     1040.72     18.56 o 
 -12   1  14      466.86      467.82     10.95 o 
 -11   1  14     2829.41     2810.13     38.55 o 
 -10   1  14      876.53      864.65     14.69 o 
  -9   1  14      232.66      227.87      6.72 o 
  -8   1  14     1163.50     1085.39     17.07 o 
  -7   1  14      670.56      719.47     11.99 o 
  -6   1  14      311.51      320.97      9.76 o 
  -5   1  14       78.50       92.64      4.20 o 
  -4   1  14       68.72       81.21      4.30 o 
  -3   1  14     1143.43     1130.22     16.04 o 
  -2   1  14       33.01       36.39      3.00 o 
  -1   1  14        0.28        0.65      2.25 o 
   0   1  14      216.49      209.90      7.09 o 
   1   1  14       43.58       43.94      3.99 o 
   2   1  14        0.08       -0.33      2.64 o 
   3   1  14      506.31      474.13     11.90 o 
   4   1  14        0.72        6.59      3.40 o 
   5   1  14      507.94      550.55     20.00 o 
   6   1  14      327.99      327.84     20.36 o 
   7   1  14       13.50       13.30      6.13 o 
 -20   2  14      167.53      151.35     16.49 o 
 -19   2  14       81.05       78.88     13.40 o 
 -18   2  14      104.80      116.08     13.93 o 
 -17   2  14       36.19       34.83      8.50 o 
 -16   2  14      178.92      152.12     11.99 o 
 -15   2  14      127.09       86.10      7.75 o 
 -14   2  14       31.77       25.34      4.83 o 
 -13   2  14      118.80      102.12      8.20 o 
 -12   2  14      623.06      611.25     17.40 o 
 -11   2  14      783.76      781.76     15.22 o 
 -10   2  14       84.00       82.17      4.90 o 
  -9   2  14      182.66      140.46      7.68 o 
  -8   2  14      335.52      286.07      8.23 o 
  -7   2  14      120.51      156.53      7.37 o 
  -6   2  14      634.17      657.39     11.79 o 
  -5   2  14      279.74      238.93      6.58 o 
  -4   2  14       46.41       40.86      3.46 o 
  -3   2  14      371.39      316.25      7.60 o 
  -2   2  14     1100.61     1026.72     15.90 o 
  -1   2  14      188.13      176.27      7.00 o 
   0   2  14      278.38      266.29      7.43 o 
   1   2  14       88.18       78.28      4.59 o 
   2   2  14      286.85      259.25      8.92 o 
   3   2  14        0.60        3.13      3.04 o 
   4   2  14       27.32       21.77      5.00 o 
   5   2  14       49.62       43.55      6.43 o 
   6   2  14       26.86       22.59      5.67 o 
   7   2  14      101.47      109.84     13.13 o 
 -20   3  14        7.43       11.49     17.08 o 
 -19   3  14       13.55       30.37     10.84 o 
 -18   3  14      152.90      147.65     30.51 o 
 -17   3  14        2.09       -2.67      7.84 o 
 -16   3  14      514.34      499.69     45.47 o 
 -15   3  14       16.15       15.14      5.68 o 
 -14   3  14     1062.49     1030.20     22.57 o 
 -13   3  14     2650.43     2813.16     44.40 o 
 -12   3  14       89.68       89.67      8.16 o 
 -11   3  14       98.62      102.28      6.36 o 
 -10   3  14        7.41       11.88      3.41 o 
  -9   3  14      854.87      875.52     21.94 o 
  -8   3  14      501.61      471.99     10.19 o 
  -7   3  14        0.97        5.24      2.43 o 
  -6   3  14     1034.70      916.46     18.05 o 
  -5   3  14      744.88      679.37     14.07 o 
  -4   3  14      762.50      741.92     16.24 o 
  -3   3  14      798.22      738.31     14.33 o 
  -2   3  14       18.55       11.18      3.19 o 
  -1   3  14      125.14      136.63      9.99 o 
   0   3  14       14.53       16.81      3.70 o 
   1   3  14      192.39      172.30     10.75 o 
   2   3  14      264.98      263.44     14.49 o 
   3   3  14       16.83       11.19      4.18 o 
   4   3  14      425.29      423.26     17.78 o 
   5   3  14       72.78       74.70      8.30 o 
   6   3  14       88.06       80.64     13.49 o 
   7   3  14        3.94        3.02      6.13 o 
 -19   4  14       28.31       25.38     11.15 o 
 -18   4  14       68.52       82.53     20.19 o 
 -17   4  14        4.21       -1.66     11.34 o 
 -16   4  14      235.17      275.84     19.33 o 
 -15   4  14      152.21      149.72     19.22 o 
 -14   4  14        5.52       16.48      7.16 o 
 -13   4  14      707.45      618.33     26.63 o 
 -12   4  14       16.25       10.00      5.04 o 
 -11   4  14       13.91       19.91      6.61 o 
 -10   4  14       10.03       18.48      5.20 o 
  -9   4  14      426.58      447.58     15.50 o 
  -8   4  14        0.01       -1.02      3.17 o 
  -7   4  14       56.92       33.91      5.43 o 
  -6   4  14        5.22        2.90      3.16 o 
  -5   4  14       30.21       42.06      5.03 o 
  -4   4  14       27.63       26.21      4.38 o 
  -3   4  14      765.58      768.32     17.25 o 
  -2   4  14       49.22       40.96      4.91 o 
  -1   4  14       10.24        9.37      3.35 o 
   0   4  14        0.26        5.12      3.17 o 
   1   4  14       47.97       37.22      4.62 o 
   2   4  14        3.47        1.16      3.47 o 
   3   4  14        1.77        2.60      4.33 o 
   4   4  14       24.51       22.27      6.23 o 
   5   4  14        1.18        7.21      5.40 o 
   6   4  14        0.43       12.23      5.99 o 
   7   4  14      149.45      202.65     13.96 o 
 -19   5  14      127.12      179.10     19.50 o 
 -18   5  14        3.46       20.33     13.16 o 
 -17   5  14      171.81      196.72     31.90 o 
 -16   5  14      205.87      186.47     24.80 o 
 -15   5  14      897.36      910.81     33.86 o 
 -14   5  14     1170.30     1142.08     52.11 o 
 -13   5  14      309.77      265.06     18.28 o 
 -12   5  14      209.37      172.30     12.47 o 
 -11   5  14      310.46      289.58     17.27 o 
 -10   5  14      172.40      199.14     19.12 o 
  -9   5  14      976.63      874.12     28.21 o 
  -8   5  14      284.78      249.70     12.66 o 
  -7   5  14      164.04      137.17     11.35 o 
  -6   5  14       39.86       19.62      6.31 o 
  -5   5  14      943.67      905.93     23.15 o 
  -4   5  14      209.98      213.46     10.98 o 
  -3   5  14      420.64      374.10     11.65 o 
  -2   5  14      434.12      371.86     11.99 o 
  -1   5  14      708.75      679.46     16.74 o 
   0   5  14       21.42       17.08      4.10 o 
   1   5  14      199.70      184.31     12.33 o 
   2   5  14        9.18        6.83      4.34 o 
   3   5  14       54.19       43.73      6.98 o 
   4   5  14       32.16       20.59      5.81 o 
   5   5  14      259.04      288.03     13.97 o 
   6   5  14        6.66       12.38      6.48 o 
 -18   6  14        7.71       11.06     12.42 o 
 -17   6  14      114.39      115.61     22.12 o 
 -16   6  14       48.12       36.70     16.08 o 
 -15   6  14       16.87       27.59     14.55 o 
 -14   6  14       51.52       85.08     17.82 o 
 -13   6  14       14.69       19.98     11.47 o 
 -12   6  14      103.98      108.75     12.24 o 
 -11   6  14      108.38       90.72     13.33 o 
 -10   6  14      135.11      121.42      9.82 o 
  -9   6  14      231.17      214.73     16.77 o 
  -8   6  14      212.62      191.31     18.64 o 
  -7   6  14      836.45      739.29     28.51 o 
  -6   6  14      158.12      161.91     14.10 o 
  -5   6  14      305.85      259.74     14.86 o 
  -4   6  14       10.40       10.56      5.69 o 
  -3   6  14       24.60       21.85      5.81 o 
  -2   6  14        0.09       -0.74      4.91 o 
  -1   6  14       35.50       53.01      8.80 o 
   0   6  14       41.53       27.55      7.44 o 
   1   6  14       55.92       57.02      7.90 o 
   2   6  14       63.36       53.80      7.15 o 
   3   6  14      139.39      131.71     10.19 o 
   4   6  14        9.14        6.72      5.10 o 
   5   6  14      276.39      308.96     14.89 o 
   6   6  14        0.12        7.00      6.79 o 
 -18   7  14      110.53       83.85     23.34 o 
 -17   7  14        2.97       -2.88     15.69 o 
 -16   7  14       39.39        0.12     14.58 o 
 -15   7  14       35.99       28.59     15.14 o 
 -14   7  14       27.05        6.95     26.01 o 
 -13   7  14       58.38       52.18     15.01 o 
 -12   7  14       18.63       16.92     11.58 o 
 -11   7  14        3.47        7.80      6.03 o 
 -10   7  14       85.37       76.05      8.81 o 
  -9   7  14       34.04       46.84      9.49 o 
  -8   7  14      190.54      187.26     22.27 o 
  -7   7  14       91.64       65.99     10.67 o 
  -6   7  14        3.94       24.88      7.63 o 
  -5   7  14      230.89      180.60     15.39 o 
  -4   7  14      736.63      735.70     25.24 o 
  -3   7  14        0.75        3.98      5.57 o 
  -2   7  14        2.16        4.63      5.57 o 
  -1   7  14       17.10       21.02      7.62 o 
   0   7  14      286.01      238.61     17.48 o 
   1   7  14       21.62       17.61      8.69 o 
   2   7  14       28.36       25.89     10.35 o 
   3   7  14       17.00       23.86      8.30 o 
   4   7  14      252.33      234.05     15.44 o 
   5   7  14       66.36       90.01     13.46 o 
 -17   8  14        0.57       17.34     17.28 o 
 -16   8  14      143.74      142.58     49.65 o 
 -15   8  14       42.69       20.41     13.79 o 
 -14   8  14       28.69       41.65     16.21 o 
 -13   8  14      122.29      143.51     21.35 o 
 -12   8  14       71.96       61.09     15.52 o 
 -11   8  14       16.67       14.32     10.69 o 
 -10   8  14      658.00      532.77     36.18 o 
  -9   8  14       14.29       17.62     11.00 o 
  -8   8  14      106.81       99.45     12.84 o 
  -7   8  14       27.27       23.90      9.06 o 
  -6   8  14      806.76      840.99     32.53 o 
  -5   8  14       87.73       65.52     11.07 o 
  -4   8  14       67.18       73.29     11.39 o 
  -3   8  14      113.20      123.21     12.13 o 
  -2   8  14       21.84       34.61      8.29 o 
  -1   8  14      114.59       89.33     10.77 o 
   0   8  14       89.13       75.78     15.41 o 
   1   8  14      150.90      194.97     18.14 o 
   2   8  14     1076.90     1154.88     43.18 o 
   3   8  14      163.45      198.96     29.35 o 
   4   8  14        0.53        6.45     10.44 o 
 -16   9  14        2.08        4.84     18.17 o 
 -15   9  14        2.81        6.19     14.82 o 
 -14   9  14      502.73      459.96     36.64 o 
 -13   9  14       10.88       14.48     13.33 o 
 -12   9  14        5.84       -1.33     11.80 o 
 -11   9  14      274.13      261.54     25.91 o 
 -10   9  14      153.51      167.00     20.88 o 
  -9   9  14      137.86      138.95     26.90 o 
  -8   9  14      170.64      145.85     15.71 o 
  -7   9  14       23.27       23.36      9.68 o 
  -6   9  14      121.37      128.17     14.54 o 
  -5   9  14        1.15       -1.22      6.65 o 
  -4   9  14      298.57      316.02     17.89 o 
  -3   9  14        4.68       12.76      6.68 o 
  -2   9  14       10.30       11.79      7.07 o 
  -1   9  14        0.03        9.86      7.16 o 
   0   9  14       25.06       18.07     11.56 o 
   1   9  14        1.36        3.27      8.14 o 
   2   9  14       27.31       12.37      9.77 o 
   3   9  14        2.05       -4.29      9.22 o 
 -14  10  14       10.38       -6.21     12.06 o 
 -13  10  14        0.91       -1.84     12.28 o 
 -12  10  14        1.25       14.75     17.31 o 
 -11  10  14      542.87      613.07     38.69 o 
 -10  10  14       10.05       16.48     17.51 o 
  -9  10  14        0.31        5.90     10.38 o 
  -8  10  14        3.77        8.68     10.62 o 
  -7  10  14      333.05      334.98     31.65 o 
  -6  10  14      359.22      405.58     23.31 o 
  -5  10  14      595.08      675.76     25.92 o 
  -4  10  14        3.42        2.44      6.58 o 
  -3  10  14        7.82       12.86      7.67 o 
  -2  10  14       13.43       25.08      8.51 o 
  -1  10  14      133.70      163.20     16.90 o 
   0  10  14       97.49       99.35     14.25 o 
   1  10  14      267.35      245.78     20.88 o 
   2  10  14      224.49      250.20     22.15 o 
 -13  11  14      348.99      296.52     54.82 o 
 -12  11  14       32.61       47.89     17.84 o 
 -11  11  14       36.37       23.84     13.90 o 
 -10  11  14       26.26       37.47     14.61 o 
  -9  11  14      111.05       99.87     18.80 o 
  -8  11  14       60.72       31.62     14.25 o 
  -7  11  14       50.55       48.83     11.60 o 
  -6  11  14      135.28       96.22     16.39 o 
  -5  11  14       35.85       42.68      9.70 o 
  -4  11  14       98.90      110.51     13.19 o 
  -3  11  14      248.09      256.73     34.28 o 
  -2  11  14       52.48       43.42     15.49 o 
  -1  11  14       92.70       73.21     13.44 o 
   0  11  14        4.05       10.39      9.56 o 
 -10  12  14       80.88       69.79     20.42 o 
  -9  12  14       29.40       21.34     14.14 o 
  -8  12  14        0.32       -0.09     12.04 o 
  -7  12  14      168.75      213.40     29.27 o 
  -6  12  14        2.34        9.63     10.06 o 
  -5  12  14       14.15        1.46      7.88 o 
  -4  12  14        0.41        1.65      8.23 o 
  -3  12  14        9.09        3.60      9.34 o 
  -2  12  14       77.02       86.11     26.55 o 
 -20   1  15        3.15       14.31     10.26 o 
 -19   1  15       11.09        5.93      8.98 o 
 -18   1  15      126.93       92.08     13.12 o 
 -17   1  15       82.85       71.36     10.43 o 
 -16   1  15        0.03       10.29      7.26 o 
 -15   1  15      297.08      275.11     12.20 o 
 -14   1  15       89.75       99.44      6.92 o 
 -13   1  15      492.23      474.49     14.06 o 
 -12   1  15     1356.96     1360.97     22.19 o 
 -11   1  15     2886.35     2863.97     39.35 o 
 -10   1  15      790.14      768.15     16.86 o 
  -9   1  15     4340.85     4205.76     54.80 o 
  -8   1  15     2353.39     2360.22     33.19 o 
  -7   1  15     1519.75     1448.35     23.46 o 
  -6   1  15      234.32      216.41      7.46 o 
  -5   1  15      647.14      611.30     12.33 o 
  -4   1  15      528.60      496.36     10.35 o 
  -3   1  15      270.77      236.48      6.71 o 
  -2   1  15        9.97       12.32      3.02 o 
  -1   1  15      262.36      239.44      7.21 o 
   0   1  15      342.07      328.54     11.20 o 
   1   1  15      914.69      914.02     17.51 o 
   2   1  15      497.96      462.36     11.83 o 
   3   1  15     1010.88     1019.81     19.49 o 
   4   1  15       96.66       76.94      6.88 o 
   5   1  15      428.59      388.88     12.31 o 
   6   1  15       67.94       65.51      8.60 o 
   7   1  15       13.59       18.36      6.56 o 
 -20   2  15       26.22       27.87     11.69 o 
 -19   2  15       16.55       -0.03      9.40 o 
 -18   2  15       44.23       43.54     10.94 o 
 -17   2  15       55.88       50.64     10.27 o 
 -16   2  15       89.46       61.06      8.69 o 
 -15   2  15      824.46      742.73     19.83 o 
 -14   2  15      183.56      172.40      8.47 o 
 -13   2  15       45.67       54.22      6.71 o 
 -12   2  15     1115.81     1074.18     24.40 o 
 -11   2  15       50.76       41.65      4.27 o 
 -10   2  15      214.00      217.68      8.72 o 
  -9   2  15      375.94      372.78     10.35 o 
  -8   2  15     1673.13     1630.21     26.92 o 
  -7   2  15      505.14      462.41     12.31 o 
  -6   2  15      854.07      837.89     15.73 o 
  -5   2  15        5.61       21.51      3.26 o 
  -4   2  15      210.61      160.55      5.94 o 
  -3   2  15     1460.22     1430.72     20.55 o 
  -2   2  15      415.96      383.89      8.96 o 
  -1   2  15        0.45        2.07      2.57 o 
   0   2  15       23.08       12.95      3.19 o 
   1   2  15      305.55      308.32      8.64 o 
   2   2  15       31.12       27.66      4.00 o 
   3   2  15      431.54      426.94     12.98 o 
   4   2  15       13.54       10.77      4.68 o 
   5   2  15      103.08       97.84      8.31 o 
   6   2  15       32.02       40.12      7.61 o 
 -20   3  15       10.25       25.70     16.93 o 
 -19   3  15       62.32       63.82     19.41 o 
 -18   3  15       40.05       50.53     18.48 o 
 -17   3  15      385.53      419.73     31.68 o 
 -16   3  15        0.04        3.87      6.18 o 
 -15   3  15        1.43        2.17      4.71 o 
 -14   3  15      884.10      864.57     23.20 o 
 -13   3  15      651.43      632.33     14.95 o 
 -12   3  15      837.90      772.70     16.87 o 
 -11   3  15        1.72        4.40      3.34 o 
 -10   3  15      333.07      319.91     10.34 o 
  -9   3  15      208.55      186.40      8.84 o 
  -8   3  15        0.18        9.13      3.37 o 
  -7   3  15      112.87      123.40      5.86 o 
  -6   3  15     4414.69     4397.92     56.42 o 
  -5   3  15       27.19       27.79      4.26 o 
  -4   3  15     1131.12      977.07     25.31 o 
  -3   3  15      360.03      302.07     14.34 o 
  -2   3  15      187.83      213.61      9.20 o 
  -1   3  15       15.58       13.72      3.65 o 
   0   3  15      916.51      874.09     18.47 o 
   1   3  15        4.27        5.91      3.71 o 
   2   3  15        1.27        6.08      3.89 o 
   3   3  15        2.28        9.67      5.09 o 
   4   3  15        9.60       11.05      5.42 o 
   5   3  15        3.39        2.41      5.48 o 
   6   3  15        0.38        2.03      5.91 o 
 -19   4  15        2.45        7.13      9.44 o 
 -18   4  15       33.44       72.36     19.18 o 
 -17   4  15       19.64       -0.34      9.62 o 
 -16   4  15       11.40       10.20      9.29 o 
 -15   4  15      171.67      165.49     25.10 o 
 -14   4  15      952.04     1002.52     39.13 o 
 -13   4  15     1177.10     1065.67     26.88 o 
 -12   4  15      650.23      693.84     21.77 o 
 -11   4  15      967.22     1014.46     25.05 o 
 -10   4  15      901.80      931.52     41.74 o 
  -9   4  15       10.15       24.31      5.74 o 
  -8   4  15       60.66       90.12      6.53 o 
  -7   4  15      430.37      503.07     13.69 o 
  -6   4  15      159.86      154.55      7.49 o 
  -5   4  15       32.11       40.24      5.05 o 
  -4   4  15     2047.19     2038.99     37.72 o 
  -3   4  15       44.96       43.92      5.36 o 
  -2   4  15      286.95      273.74     10.65 o 
  -1   4  15       70.67       60.72      6.37 o 
   0   4  15       27.55       20.87      4.26 o 
   1   4  15        4.94        3.43      3.62 o 
   2   4  15      331.20      279.54     11.24 o 
   3   4  15      212.82      204.98     15.53 o 
   4   4  15       86.79       76.10      8.64 o 
   5   4  15       24.84       35.31      7.12 o 
   6   4  15      389.94      441.57     18.87 o 
 -19   5  15       33.05       70.34     20.81 o 
 -18   5  15       49.51       32.85     13.71 o 
 -17   5  15      221.00      189.28     18.23 o 
 -16   5  15      923.04      997.46     36.91 o 
 -15   5  15       24.71       24.33     11.21 o 
 -14   5  15        1.42        8.93      8.86 o 
 -13   5  15      210.76      162.31     20.74 o 
 -12   5  15       93.17       53.62     11.79 o 
 -11   5  15        4.04        5.05      5.62 o 
 -10   5  15      240.36      210.64     12.73 o 
  -9   5  15      746.35      687.57     47.10 o 
  -8   5  15      391.32      360.62     15.05 o 
  -7   5  15        1.38        8.13      4.28 o 
  -6   5  15       74.03       70.88      8.81 o 
  -5   5  15      133.04      148.13      8.48 o 
  -4   5  15     1465.87     1477.79     29.70 o 
  -3   5  15       39.66       45.74     10.91 o 
  -2   5  15      110.34      121.32      7.93 o 
  -1   5  15        2.80       10.83      4.48 o 
   0   5  15       24.66       15.56      4.73 o 
   1   5  15      208.40      154.83     13.73 o 
   2   5  15       36.75       50.38      6.83 o 
   3   5  15       23.29        9.78      6.81 o 
   4   5  15        0.02        4.93      5.11 o 
   5   5  15        4.59       13.95      6.51 o 
 -18   6  15        5.01        9.31     11.67 o 
 -17   6  15        1.79       21.86     15.59 o 
 -16   6  15       52.08       49.67     18.31 o 
 -15   6  15      698.32      671.12     41.99 o 
 -14   6  15       68.61       72.03     19.18 o 
 -13   6  15       29.35       17.13     11.96 o 
 -12   6  15        8.97       20.99      8.43 o 
 -11   6  15       52.06       23.53      7.82 o 
 -10   6  15      214.60      137.08     11.03 o 
  -9   6  15       98.39       81.82      8.40 o 
  -8   6  15        2.86       11.53      5.01 o 
  -7   6  15      248.23      235.72     16.98 o 
  -6   6  15      367.04      384.83     20.66 o 
  -5   6  15      523.90      531.24     21.04 o 
  -4   6  15        8.96       18.06      6.33 o 
  -3   6  15      132.49      118.58     10.49 o 
  -2   6  15      213.28      205.53     14.62 o 
  -1   6  15      383.13      386.02     19.55 o 
   0   6  15      243.86      226.99     13.10 o 
   1   6  15       12.85       11.75      6.74 o 
   2   6  15        1.21        5.17      5.35 o 
   3   6  15      123.59      124.56     10.45 o 
   4   6  15      184.03      215.48     13.61 o 
   5   6  15       91.09       66.86      9.19 o 
 -18   7  15       17.92        5.59     17.19 o 
 -17   7  15      405.12      399.57     37.45 o 
 -16   7  15       34.59       15.03     15.67 o 
 -15   7  15        0.14        5.36     13.37 o 
 -14   7  15       31.05       31.72     13.66 o 
 -13   7  15       32.75       53.16     30.71 o 
 -12   7  15      480.11      447.46     31.91 o 
 -11   7  15       12.29        3.83      6.42 o 
 -10   7  15       26.28       27.29      6.89 o 
  -9   7  15     1109.49     1093.36     38.17 o 
  -8   7  15      455.80      425.53     22.11 o 
  -7   7  15      284.00      256.52     18.22 o 
  -6   7  15      630.21      727.06     29.87 o 
  -5   7  15      261.35      268.30     16.00 o 
  -4   7  15       30.56       23.91      7.02 o 
  -3   7  15        2.39        3.53      5.45 o 
  -2   7  15      205.31      218.57     24.61 o 
  -1   7  15      374.25      367.36     19.80 o 
   0   7  15      436.08      382.40     20.72 o 
   1   7  15      102.52       87.56     14.04 o 
   2   7  15       23.16       16.07      7.62 o 
   3   7  15       51.47       33.99      9.13 o 
   4   7  15       22.62       11.25      7.79 o 
 -17   8  15       30.05       13.20     17.09 o 
 -16   8  15        0.21       -4.68     14.49 o 
 -15   8  15       20.65       14.05     14.62 o 
 -14   8  15       18.25        7.14     12.22 o 
 -13   8  15        8.03        5.89     11.14 o 
 -12   8  15      278.77      309.09     34.71 o 
 -11   8  15       18.59       34.20     13.27 o 
 -10   8  15       76.45       65.42     15.02 o 
  -9   8  15       94.39      110.71     13.68 o 
  -8   8  15      607.31      558.92     26.45 o 
  -7   8  15      391.28      397.47     22.51 o 
  -6   8  15      117.45      121.69     14.38 o 
  -5   8  15       50.36       57.55      9.30 o 
  -4   8  15       82.01       94.00     12.28 o 
  -3   8  15      155.17      168.22     14.13 o 
  -2   8  15      105.29      102.67     12.04 o 
  -1   8  15       82.29      121.31     13.26 o 
   0   8  15       51.94       74.30     13.62 o 
   1   8  15       18.65       16.07      9.16 o 
   2   8  15        5.18       19.51     10.59 o 
   3   8  15       28.98       29.22     12.13 o 
 -16   9  15       85.81       51.41     19.31 o 
 -15   9  15      108.58      170.20     31.83 o 
 -14   9  15       53.81       78.02     19.34 o 
 -13   9  15        9.33       11.97     12.28 o 
 -12   9  15        5.85       11.59     12.66 o 
 -11   9  15       17.47        3.56     10.07 o 
 -10   9  15       67.57       83.05     16.52 o 
  -9   9  15      595.48      629.92     81.60 o 
  -8   9  15      275.04      306.60     25.24 o 
  -7   9  15        3.57        9.14      8.95 o 
  -6   9  15      112.77       78.70     14.61 o 
  -5   9  15       36.12       22.34      8.05 o 
  -4   9  15      214.54      168.92     14.10 o 
  -3   9  15      190.28      149.83     14.17 o 
  -2   9  15       29.46       32.78      8.90 o 
  -1   9  15       76.16       66.52     12.39 o 
   0   9  15      125.99      116.26     15.65 o 
   1   9  15        5.22        8.70      9.60 o 
   2   9  15      228.94      236.62     22.03 o 
 -14  10  15        0.81        4.26     13.77 o 
 -13  10  15        0.57        8.56     13.44 o 
 -12  10  15      161.27      121.92     21.51 o 
 -11  10  15       47.62       40.99     15.18 o 
 -10  10  15       16.31       22.90     12.04 o 
  -9  10  15        7.48        5.82     11.41 o 
  -8  10  15       11.23       -0.21      9.41 o 
  -7  10  15      177.12      202.71     18.34 o 
  -6  10  15       42.02       48.67     11.27 o 
  -5  10  15       20.41       17.45      8.81 o 
  -4  10  15       17.31       16.08     10.56 o 
  -3  10  15       24.50       50.03     10.19 o 
  -2  10  15      141.97      185.48     16.21 o 
  -1  10  15       24.18       27.50     10.30 o 
   0  10  15        6.86       11.16      9.49 o 
   1  10  15       17.13       14.33     10.76 o 
 -12  11  15      121.93      135.85     22.79 o 
 -11  11  15        6.56       23.25     13.81 o 
 -10  11  15       22.17       13.31     12.92 o 
  -9  11  15       15.93        4.56     12.86 o 
  -8  11  15       57.55       55.22     21.66 o 
  -7  11  15       15.96        1.80      9.07 o 
  -6  11  15        0.46        2.90      7.56 o 
  -5  11  15       34.87       44.13     12.34 o 
  -4  11  15      141.47      139.55     22.30 o 
  -3  11  15        0.32        0.93      7.75 o 
  -2  11  15       51.84       46.39     11.97 o 
  -1  11  15       64.99       68.92     13.19 o 
  -9  12  15      138.68      199.18     27.68 o 
  -8  12  15        9.34       10.49     12.77 o 
  -7  12  15      103.46      102.40     28.81 o 
  -6  12  15       41.98       56.76     11.68 o 
  -5  12  15        9.10       21.71      9.82 o 
  -4  12  15       37.78       53.98     17.01 o 
 -20   0  16       14.97       18.71     14.83 o 
 -19   0  16       67.62       50.62     16.23 o 
 -18   0  16      564.68      655.07     40.61 o 
 -17   0  16      306.59      266.78     26.55 o 
 -16   0  16      198.80      226.17     23.22 o 
 -15   0  16       36.26       24.00      7.96 o 
 -14   0  16       91.63       57.99      7.84 o 
 -13   0  16        4.34        8.82      5.16 o 
 -12   0  16     2596.01     2499.81     53.05 o 
 -11   0  16      692.03      687.65     18.83 o 
 -10   0  16     1548.24     1567.45     46.47 o 
  -9   0  16      214.68      210.12     11.46 o 
  -8   0  16     8054.33     8484.18    142.20 o 
  -7   0  16       16.43       26.49      5.77 o 
  -6   0  16      391.40      412.30     14.22 o 
  -5   0  16      247.16      236.83     11.12 o 
  -4   0  16        2.01       19.52      4.52 o 
  -3   0  16      293.35      350.38     12.18 o 
  -2   0  16      423.12      508.85     16.67 o 
  -1   0  16     1226.29     1188.98     41.99 o 
   0   0  16       50.70       47.80     10.88 o 
   1   0  16      378.15      376.99     15.25 o 
   2   0  16     1766.71     1796.44     41.64 o 
   3   0  16       17.98       27.61      6.57 o 
   4   0  16      184.72      174.50     12.25 o 
   5   0  16       34.21       16.08      7.54 o 
   6   0  16      199.91      196.83     20.79 o 
 -20   1  16       65.58       59.31     12.87 o 
 -19   1  16       68.32       64.32     12.29 o 
 -18   1  16       41.97       22.21      9.74 o 
 -17   1  16       78.37       81.10     18.99 o 
 -16   1  16        5.59        9.45      6.96 o 
 -15   1  16        0.31       -2.06      4.19 o 
 -14   1  16      267.63      261.01      9.96 o 
 -13   1  16      225.74      241.46      9.45 o 
 -12   1  16      386.28      378.15     10.44 o 
 -11   1  16      628.08      659.10     16.95 o 
 -10   1  16      305.04      303.05      8.93 o 
  -9   1  16     7005.50     6983.75     91.74 o 
  -8   1  16      293.34      317.73      8.82 o 
  -7   1  16       21.17       22.59      3.97 o 
  -6   1  16       74.47       72.24      5.28 o 
  -5   1  16      705.36      627.30     12.88 o 
  -4   1  16      323.50      287.10      8.21 o 
  -3   1  16      180.95      143.43      5.94 o 
  -2   1  16       41.27       31.25      3.73 o 
  -1   1  16      243.15      212.27     11.84 o 
   0   1  16      363.15      344.73     10.12 o 
   1   1  16       14.24       15.10      3.78 o 
   2   1  16      482.42      460.06     15.98 o 
   3   1  16       22.44       23.67      4.33 o 
   4   1  16      139.38      136.85      8.84 o 
   5   1  16      106.94       94.98      8.52 o 
   6   1  16       10.33        3.78      6.04 o 
 -20   2  16       19.51       29.73     11.82 o 
 -19   2  16      234.42      227.83     42.55 o 
 -18   2  16       23.54       32.10     10.12 o 
 -17   2  16      271.26      235.64     16.89 o 
 -16   2  16      532.42      457.99     27.61 o 
 -15   2  16      351.44      326.04     16.95 o 
 -14   2  16      215.92      215.62     10.93 o 
 -13   2  16       54.00       48.42      5.12 o 
 -12   2  16      165.29      161.76      7.53 o 
 -11   2  16      345.63      340.07     10.70 o 
 -10   2  16        1.15        6.14      3.57 o 
  -9   2  16       42.04       22.10      4.68 o 
  -8   2  16      415.74      386.27     11.04 o 
  -7   2  16     2274.78     2357.20     35.90 o 
  -6   2  16      220.44      199.39      7.22 o 
  -5   2  16      247.38      187.93      8.94 o 
  -4   2  16      304.49      278.64      9.19 o 
  -3   2  16     1163.81     1171.91     18.12 o 
  -2   2  16      809.31      728.75     14.00 o 
  -1   2  16      578.69      527.32     11.77 o 
   0   2  16      353.72      293.55     11.45 o 
   1   2  16      384.49      368.31     11.73 o 
   2   2  16       12.84       11.10      4.08 o 
   3   2  16       85.47       85.57      6.99 o 
   4   2  16        6.32        5.16      4.79 o 
   5   2  16      140.55      135.56     12.02 o 
   6   2  16       10.01       16.56      7.53 o 
 -20   3  16       10.20        9.78     15.37 o 
 -19   3  16       11.77       25.78     16.46 o 
 -18   3  16        2.93        5.90     13.82 o 
 -17   3  16      137.51      141.57     24.42 o 
 -16   3  16       21.43       29.25      7.40 o 
 -15   3  16       15.40       11.33      6.34 o 
 -14   3  16      211.78      215.78     10.79 o 
 -13   3  16      475.14      421.18     13.27 o 
 -12   3  16       55.57       44.97      5.13 o 
 -11   3  16      118.17      105.43      6.79 o 
 -10   3  16     1206.15     1190.73     24.37 o 
  -9   3  16      109.67       95.11      6.18 o 
  -8   3  16      225.09      182.84      7.92 o 
  -7   3  16     2124.91     2024.50     32.70 o 
  -6   3  16      692.14      674.26     16.07 o 
  -5   3  16     2169.60     2138.16     62.69 o 
  -4   3  16      752.49      660.13     21.49 o 
  -3   3  16       52.49       41.43      8.15 o 
  -2   3  16      167.59      157.12     11.06 o 
  -1   3  16      708.73      664.30     15.77 o 
   0   3  16      321.90      293.32     10.49 o 
   1   3  16       49.77       63.84      6.44 o 
   2   3  16       60.30       59.95      7.14 o 
   3   3  16      396.47      357.26     21.73 o 
   4   3  16      261.33      216.14     13.09 o 
   5   3  16       75.61       78.90      9.62 o 
 -19   4  16        0.18        2.87     15.76 o 
 -18   4  16        7.38      -15.06     12.58 o 
 -17   4  16       46.84       36.66     11.43 o 
 -16   4  16      171.16      189.19     17.18 o 
 -15   4  16      114.66      102.25     13.37 o 
 -14   4  16      105.38      117.74     21.46 o 
 -13   4  16        6.51       17.12      7.16 o 
 -12   4  16       15.92       17.52      5.28 o 
 -11   4  16       12.83       10.69      6.38 o 
 -10   4  16      168.12      167.05     10.18 o 
  -9   4  16        6.86        8.05      4.66 o 
  -8   4  16       98.96       79.97      6.54 o 
  -7   4  16        0.02        5.96      3.77 o 
  -6   4  16      405.60      347.56     11.22 o 
  -5   4  16       84.99       82.85      6.96 o 
  -4   4  16       42.77       38.80      5.81 o 
  -3   4  16      203.07      207.65     11.84 o 
  -2   4  16        0.14        7.38      4.20 o 
  -1   4  16       54.97       50.29      5.96 o 
   0   4  16       99.33       76.40      8.06 o 
   1   4  16      177.69      166.89      9.17 o 
   2   4  16        7.95       10.93      5.12 o 
   3   4  16        5.44        6.66      6.51 o 
   4   4  16      101.02       69.72     13.46 o 
   5   4  16        2.22       -1.56      6.03 o 
 -19   5  16        0.77       16.38     16.69 o 
 -18   5  16       53.95       41.83     12.45 o 
 -17   5  16      289.88      254.72     24.46 o 
 -16   5  16       39.34       38.58     11.39 o 
 -15   5  16       70.81       39.78     12.40 o 
 -14   5  16      221.85      227.87     17.71 o 
 -13   5  16       68.55       57.67      8.98 o 
 -12   5  16      234.84      185.14     15.57 o 
 -11   5  16      383.59      385.67     17.58 o 
 -10   5  16        3.70       10.14      5.75 o 
  -9   5  16      619.49      645.09     25.27 o 
  -8   5  16       37.60       23.86      5.39 o 
  -7   5  16      849.16      829.71     21.91 o 
  -6   5  16      451.00      432.86     16.22 o 
  -5   5  16     1437.23     1428.65     29.40 o 
  -4   5  16     3300.66     3536.70     60.47 o 
  -3   5  16       46.91       27.83      5.35 o 
  -2   5  16       95.90      103.94      7.81 o 
  -1   5  16       15.76       11.40      4.65 o 
   0   5  16      119.79      114.35      8.38 o 
   1   5  16        7.35        8.09      4.93 o 
   2   5  16       18.68       19.36      6.43 o 
   3   5  16       16.42       19.80      5.99 o 
   4   5  16      224.78      234.27     14.41 o 
 -18   6  16       38.52       48.70     14.24 o 
 -17   6  16       73.80       73.58     20.94 o 
 -16   6  16      170.42      210.36     30.75 o 
 -15   6  16       89.60       73.24     18.67 o 
 -14   6  16       39.39       33.27     32.73 o 
 -13   6  16        8.40       19.09     11.86 o 
 -12   6  16       15.50       12.66     12.31 o 
 -11   6  16      292.99      193.49     37.24 o 
 -10   6  16       91.19       83.75      9.14 o 
  -9   6  16       18.91       22.52      6.32 o 
  -8   6  16       39.42       39.46      9.60 o 
  -7   6  16      641.44      555.49     28.65 o 
  -6   6  16      632.32      635.34     23.83 o 
  -5   6  16        1.83       -0.14      5.62 o 
  -4   6  16      484.57      505.24     27.46 o 
  -3   6  16      389.90      393.74     24.46 o 
  -2   6  16      844.28      874.87     29.93 o 
  -1   6  16       68.04       60.78      9.02 o 
   0   6  16      150.25      159.45     11.98 o 
   1   6  16      138.48      150.78     11.53 o 
   2   6  16       55.16       78.44      8.96 o 
   3   6  16       74.21       89.75     10.48 o 
   4   6  16       42.03       37.43      8.66 o 
 -17   7  16      108.27      162.11     49.61 o 
 -16   7  16       31.80       32.23     16.93 o 
 -15   7  16        4.13       11.41     15.96 o 
 -14   7  16      206.27      255.16     36.84 o 
 -13   7  16       26.67       37.19     22.87 o 
 -12   7  16       24.71       25.05     12.66 o 
 -11   7  16       12.54        2.47     12.42 o 
 -10   7  16        7.31        8.02      7.76 o 
  -9   7  16      252.60      218.24     17.48 o 
  -8   7  16        0.59       -0.90      6.58 o 
  -7   7  16        9.38        3.36      6.94 o 
  -6   7  16        6.66        6.54      6.39 o 
  -5   7  16      295.29      363.85     19.30 o 
  -4   7  16        8.46       17.45      6.82 o 
  -3   7  16        8.35       19.38      7.27 o 
  -2   7  16      115.64      123.35     13.29 o 
  -1   7  16      911.79     1047.86     41.73 o 
   0   7  16       12.04       14.65      9.02 o 
   1   7  16       62.65       74.23     10.72 o 
   2   7  16        0.55        8.61      7.88 o 
   3   7  16       23.88       50.59     10.82 o 
 -17   8  16        3.96       -1.68     28.84 o 
 -16   8  16       52.31       48.65     18.94 o 
 -15   8  16       88.90       87.72     20.36 o 
 -14   8  16        3.99        5.65     11.88 o 
 -13   8  16      265.03      331.27     30.89 o 
 -12   8  16      160.53      150.88     22.25 o 
 -11   8  16      434.72      437.93     51.01 o 
 -10   8  16      302.68      272.77     37.50 o 
  -9   8  16       89.17       94.67     20.81 o 
  -8   8  16      577.45      545.61     26.84 o 
  -7   8  16      595.14      600.01     32.78 o 
  -6   8  16        3.69        6.13      6.62 o 
  -5   8  16      134.66      164.14     14.10 o 
  -4   8  16      110.80      150.36     13.79 o 
  -3   8  16      134.30      124.32     13.95 o 
  -2   8  16        5.69       11.82      7.53 o 
  -1   8  16        1.15       -6.90      6.84 o 
   0   8  16       64.68       71.48     13.65 o 
   1   8  16      133.82      138.01     17.72 o 
   2   8  16       70.91       72.79     20.19 o 
 -15   9  16       61.53       67.45     21.31 o 
 -14   9  16        0.39        0.52     13.12 o 
 -13   9  16        0.81      -10.89     11.53 o 
 -12   9  16        7.01        1.95     11.97 o 
 -11   9  16      125.78      129.04     20.89 o 
 -10   9  16      238.91      257.11     42.47 o 
  -9   9  16       15.92        0.43      8.33 o 
  -8   9  16       37.41       42.98     11.43 o 
  -7   9  16       27.58       23.24     11.60 o 
  -6   9  16       38.06       38.26      9.56 o 
  -5   9  16       16.02        6.06      7.56 o 
  -4   9  16      376.44      469.35     23.00 o 
  -3   9  16        2.40        6.41      7.02 o 
  -2   9  16        2.22       -4.18      7.00 o 
  -1   9  16       87.90      107.53     24.01 o 
   0   9  16        9.50       22.92     10.75 o 
   1   9  16      136.95      123.84     17.89 o 
 -14  10  16       73.88       78.85     20.91 o 
 -13  10  16       57.56       75.20     19.03 o 
 -12  10  16      123.50       94.59     46.00 o 
 -11  10  16        0.05       16.38     12.98 o 
 -10  10  16      108.25      121.97     20.78 o 
  -9  10  16      135.68      169.66     23.04 o 
  -8  10  16       82.61       53.59     12.91 o 
  -7  10  16        2.00        7.68      8.90 o 
  -6  10  16       71.47       54.29     10.99 o 
  -5  10  16        0.08        0.84      7.05 o 
  -4  10  16       21.66       25.16      8.97 o 
  -3  10  16       26.42       22.09      9.18 o 
  -2  10  16        3.11        3.54      8.61 o 
  -1  10  16        0.42       -4.15      8.67 o 
   0  10  16       39.52       39.90     12.41 o 
 -12  11  16      137.75      152.66     24.47 o 
 -11  11  16      119.85       92.51     20.53 o 
 -10  11  16      285.95      297.88     30.46 o 
  -9  11  16        8.69        3.16     12.52 o 
  -8  11  16        0.08       -5.85     11.61 o 
  -7  11  16        0.31        7.60      9.67 o 
  -6  11  16      103.22      118.15     17.94 o 
  -5  11  16        6.41       18.62      8.96 o 
  -4  11  16       25.27       30.40      9.51 o 
  -3  11  16       10.38       -1.31      8.35 o 
 -20   1  17      121.08      148.07     22.63 o 
 -19   1  17       40.35       65.25     17.90 o 
 -18   1  17      119.63      139.70     14.87 o 
 -17   1  17      340.41      356.50     21.14 o 
 -16   1  17       36.14       27.10      7.24 o 
 -15   1  17        7.44       10.72      4.94 o 
 -14   1  17      126.51      116.99      7.40 o 
 -13   1  17      190.30      205.23     10.30 o 
 -12   1  17     1060.83      998.17     18.14 o 
 -11   1  17       65.88       60.40      5.36 o 
 -10   1  17      589.07      521.25     12.67 o 
  -9   1  17        0.12        1.19      3.43 o 
  -8   1  17      449.86      437.50     12.35 o 
  -7   1  17     1475.40     1573.05     26.71 o 
  -6   1  17      504.68      519.24     12.85 o 
  -5   1  17      788.93      743.10     16.97 o 
  -4   1  17       73.83       58.85      4.72 o 
  -3   1  17      692.30      649.79     14.28 o 
  -2   1  17       64.88       45.56      4.92 o 
  -1   1  17       14.01       13.51      3.64 o 
   0   1  17     1195.44     1121.25     20.63 o 
   1   1  17      114.81      101.49      6.49 o 
   2   1  17       24.38       33.53      4.66 o 
   3   1  17       89.74       85.26      6.51 o 
   4   1  17      491.77      466.10     15.79 o 
   5   1  17       39.81       30.24      7.26 o 
 -20   2  17        6.26       23.50     11.44 o 
 -19   2  17       38.01       31.45     10.57 o 
 -18   2  17       19.28       34.35     10.05 o 
 -17   2  17        1.74       11.60      8.43 o 
 -16   2  17       32.92       21.50      6.96 o 
 -15   2  17      316.07      257.29     22.66 o 
 -14   2  17       23.01       29.71      5.69 o 
 -13   2  17       94.37       80.46      6.47 o 
 -12   2  17      264.99      235.87      9.52 o 
 -11   2  17      403.23      398.96     11.87 o 
 -10   2  17      115.28      136.92      7.94 o 
  -9   2  17      416.76      384.63     18.93 o 
  -8   2  17      313.05      322.70     10.01 o 
  -7   2  17      657.93      712.51     15.40 o 
  -6   2  17      311.70      375.42     12.40 o 
  -5   2  17      109.89       57.89      4.68 o 
  -4   2  17       66.74       63.01      5.44 o 
  -3   2  17     1106.43     1038.16     18.86 o 
  -2   2  17      177.86      178.67      8.98 o 
  -1   2  17      226.65      232.89      9.24 o 
   0   2  17      407.30      381.60     11.80 o 
   1   2  17       34.17       21.58      5.38 o 
   2   2  17      670.67      671.55     27.15 o 
   3   2  17      208.97      220.20     14.57 o 
   4   2  17        4.97        7.15      5.93 o 
   5   2  17        0.41        7.47      6.39 o 
 -20   3  17       86.52      114.13     22.90 o 
 -19   3  17       59.48       42.70     17.00 o 
 -18   3  17      501.46      484.49     35.48 o 
 -17   3  17        0.69        2.37     17.78 o 
 -16   3  17       35.61       42.49      7.74 o 
 -15   3  17      402.57      400.36     18.14 o 
 -14   3  17      405.41      364.78     30.59 o 
 -13   3  17       41.80       33.45      6.62 o 
 -12   3  17      150.22      147.00      7.74 o 
 -11   3  17       53.81       41.04      5.24 o 
 -10   3  17       25.84       17.94      4.26 o 
  -9   3  17      202.26      231.11     12.91 o 
  -8   3  17       37.38       40.00      4.83 o 
  -7   3  17     1736.87     1776.86     31.86 o 
  -6   3  17      427.82      395.74     15.54 o 
  -5   3  17      217.92      224.13     20.35 o 
  -4   3  17      228.26      200.94     17.93 o 
  -3   3  17      218.13      161.83     11.17 o 
  -2   3  17        1.72        7.35      4.03 o 
  -1   3  17       56.56       54.63      6.15 o 
   0   3  17       39.87       39.89      5.78 o 
   1   3  17        3.02        3.59      4.60 o 
   2   3  17       40.78       41.61      6.48 o 
   3   3  17        0.23        7.23      5.54 o 
   4   3  17        0.31        5.62      5.93 o 
 -19   4  17       21.91        9.86     16.30 o 
 -18   4  17        4.05       21.15     12.92 o 
 -17   4  17      175.74      156.89     16.94 o 
 -16   4  17       17.66       24.78     10.16 o 
 -15   4  17      113.38      105.87     13.63 o 
 -14   4  17      404.00      370.37     20.99 o 
 -13   4  17        0.48       -3.02      6.15 o 
 -12   4  17      512.34      469.91     31.11 o 
 -11   4  17      399.11      454.27     18.07 o 
 -10   4  17       38.48       27.16      5.88 o 
  -9   4  17       79.91       59.46      7.26 o 
  -8   4  17     2274.10     2173.23     39.59 o 
  -7   4  17     2178.86     2138.70     36.65 o 
  -6   4  17      491.28      517.76     15.96 o 
  -5   4  17      100.58       88.19      7.53 o 
  -4   4  17      901.00      885.71     21.71 o 
  -3   4  17      243.23      213.63     10.26 o 
  -2   4  17      500.06      468.43     14.69 o 
  -1   4  17       13.29        6.55      4.21 o 
   0   4  17       53.23       46.70      6.67 o 
   1   4  17       18.58       18.59      5.78 o 
   2   4  17       86.52       88.32     15.87 o 
   3   4  17       80.34      103.89     10.33 o 
   4   4  17       10.28        9.78      6.58 o 
 -19   5  17       18.61        8.70     17.00 o 
 -18   5  17       49.30       66.37     14.14 o 
 -17   5  17      167.86      223.37     19.63 o 
 -16   5  17       22.75       38.11     11.54 o 
 -15   5  17        8.18       10.02      9.46 o 
 -14   5  17        0.44       -3.57      8.11 o 
 -13   5  17       37.47       37.23      9.89 o 
 -12   5  17      123.37       86.62     10.08 o 
 -11   5  17        9.18       12.13      5.53 o 
 -10   5  17        4.61        9.17      5.23 o 
  -9   5  17      102.19       99.80      7.75 o 
  -8   5  17       33.98       31.52      5.39 o 
  -7   5  17       75.51       53.12      6.46 o 
  -6   5  17        1.31        9.53      4.91 o 
  -5   5  17      176.87      152.44      9.34 o 
  -4   5  17     1149.07     1197.49     26.77 o 
  -3   5  17       31.80       36.29      5.71 o 
  -2   5  17      305.94      321.41     13.67 o 
  -1   5  17        4.87        1.35      5.61 o 
   0   5  17       92.81       89.76      8.89 o 
   1   5  17      129.61      104.95     10.17 o 
   2   5  17        4.74        8.51      6.46 o 
   3   5  17        2.99       13.79     10.51 o 
   4   5  17        0.88       11.27      8.07 o 
 -18   6  17       64.22       97.96     16.01 o 
 -17   6  17       19.61        1.82     18.91 o 
 -16   6  17      126.39      152.31     36.14 o 
 -15   6  17      197.60      229.34     27.19 o 
 -14   6  17       13.93       12.18     12.44 o 
 -13   6  17       43.98       10.74     11.78 o 
 -12   6  17      124.65      135.47     31.02 o 
 -11   6  17     1231.40     1139.22     73.54 o 
 -10   6  17      226.97      209.50     23.49 o 
  -9   6  17        0.03       -1.89      5.05 o 
  -8   6  17       12.94       12.26      7.51 o 
  -7   6  17        8.88       11.11      6.51 o 
  -6   6  17      598.97      567.41     23.26 o 
  -5   6  17       86.32       94.94     11.14 o 
  -4   6  17      282.99      295.93     18.23 o 
  -3   6  17      692.10      714.87     22.49 o 
  -2   6  17       23.17       27.88      7.42 o 
  -1   6  17      656.51      628.74     19.22 o 
   0   6  17       66.04       75.22      8.71 o 
   1   6  17      230.72      255.47     14.66 o 
   2   6  17        6.50       14.59      7.60 o 
   3   6  17        0.78        8.24      7.37 o 
 -17   7  17        0.19        4.05     15.55 o 
 -16   7  17        0.05        5.28     14.33 o 
 -15   7  17        9.33        3.05     13.76 o 
 -14   7  17        7.56        4.84     18.91 o 
 -13   7  17       22.82       28.71     13.27 o 
 -12   7  17        3.75       10.37     11.62 o 
 -11   7  17       61.30       46.12     14.56 o 
 -10   7  17      184.15      181.71     16.79 o 
  -9   7  17      604.72      629.22     30.45 o 
  -8   7  17      235.54      263.49     24.46 o 
  -7   7  17        0.73        3.34      6.36 o 
  -6   7  17      935.23      909.17     30.85 o 
  -5   7  17       27.72       35.13      8.71 o 
  -4   7  17       15.77       13.86      7.02 o 
  -3   7  17       15.05       21.59      7.98 o 
  -2   7  17     1539.25     1638.08     48.02 o 
  -1   7  17      392.30      384.02     21.92 o 
   0   7  17      139.74      148.58     26.95 o 
   1   7  17        0.14        6.01      7.70 o 
   2   7  17      107.40      131.74     14.21 o 
 -16   8  17      183.39      210.69     28.96 o 
 -15   8  17      100.02      101.62     22.48 o 
 -14   8  17       32.56       21.75     14.35 o 
 -13   8  17      105.88       72.26     17.56 o 
 -12   8  17       10.79       15.59     21.97 o 
 -11   8  17       43.67       36.95     13.82 o 
 -10   8  17        1.04       15.01      9.16 o 
  -9   8  17      279.07      269.33     20.50 o 
  -8   8  17       34.41       41.53     10.99 o 
  -7   8  17       19.89       23.47      9.10 o 
  -6   8  17       23.23       14.54      7.70 o 
  -5   8  17       31.56       22.57      8.50 o 
  -4   8  17       15.72       10.13     10.21 o 
  -3   8  17      103.05      136.22     14.29 o 
  -2   8  17       11.17       17.03      8.80 o 
  -1   8  17       23.96       31.65     11.13 o 
   0   8  17      395.78      435.32     43.14 o 
   1   8  17       47.86       29.08     12.39 o 
 -15   9  17        0.36       11.61     15.44 o 
 -14   9  17      108.43       99.21     21.00 o 
 -13   9  17      127.04      122.72     21.09 o 
 -12   9  17        0.01       -2.38     13.28 o 
 -11   9  17        2.46       12.46     13.07 o 
 -10   9  17      181.29      161.43     22.83 o 
  -9   9  17      208.00      219.75     19.63 o 
  -8   9  17       75.56       60.99     12.34 o 
  -7   9  17      154.95      141.00     13.92 o 
  -6   9  17      140.75      161.01     15.02 o 
  -5   9  17        2.65       11.39      7.71 o 
  -4   9  17       56.62       75.05     12.10 o 
  -3   9  17        0.02        9.25      7.55 o 
  -2   9  17       53.51       43.91     10.68 o 
  -1   9  17      213.58      246.66     22.00 o 
   0   9  17     1019.85     1117.67     44.86 o 
 -14  10  17        7.83       -2.87     22.83 o 
 -13  10  17       11.32       15.72     13.84 o 
 -12  10  17      113.38      136.23     23.19 o 
 -11  10  17        0.44        9.01     12.36 o 
 -10  10  17        0.01        4.53     12.29 o 
  -9  10  17       25.54       26.17     14.49 o 
  -8  10  17        0.09        9.32      9.84 o 
  -7  10  17       31.64       25.42      9.17 o 
  -6  10  17      371.39      348.58     20.99 o 
  -5  10  17       34.80       51.72     11.22 o 
  -4  10  17       68.06       71.50     12.30 o 
  -3  10  17       39.52       34.10     10.80 o 
  -2  10  17        2.47       -4.34      9.90 o 
 -11  11  17        5.35       12.08     14.12 o 
 -10  11  17        1.24        5.98     12.26 o 
  -9  11  17      303.95      362.56     52.60 o 
  -8  11  17      322.34      444.34     28.11 o 
  -7  11  17       31.66       23.59      9.68 o 
  -6  11  17       36.17       38.88     10.63 o 
  -5  11  17       83.11       99.87     14.18 o 
  -4  11  17       11.85       34.13     15.38 o 
 -20   0  18       19.80       46.66     16.38 o 
 -19   0  18      362.50      544.74     37.73 o 
 -18   0  18        2.38        8.07     12.58 o 
 -17   0  18        0.19       20.89     13.67 o 
 -16   0  18      307.76      342.01     27.25 o 
 -15   0  18      106.02      121.37     11.96 o 
 -14   0  18      109.89       86.82     11.83 o 
 -13   0  18       10.02       12.66      5.49 o 
 -12   0  18      316.76      291.80     15.77 o 
 -11   0  18       51.40       43.69      8.93 o 
 -10   0  18        3.04        7.67      8.31 o 
  -9   0  18      630.42      585.07     22.17 o 
  -8   0  18      836.58      666.46     24.03 o 
  -7   0  18      305.38      268.95     14.94 o 
  -6   0  18      429.19      412.05     18.42 o 
  -5   0  18        7.27        3.90      5.04 o 
  -4   0  18      302.24      237.47     12.96 o 
  -3   0  18     3184.91     2906.87     59.96 o 
  -2   0  18      281.37      261.02     13.29 o 
  -1   0  18      461.61      366.48     18.58 o 
   0   0  18      137.72      140.23     10.79 o 
   1   0  18      550.68      535.17     27.68 o 
   2   0  18       26.73       37.54      7.65 o 
   3   0  18        1.89        8.61      6.29 o 
   4   0  18       58.64       63.00     10.59 o 
 -20   1  18        1.28       18.73     10.49 o 
 -19   1  18       35.52       63.51     13.63 o 
 -18   1  18        2.94       16.69      9.62 o 
 -17   1  18       43.12       57.71     16.03 o 
 -16   1  18       21.30       27.82      9.17 o 
 -15   1  18       56.46       41.99      6.41 o 
 -14   1  18       32.43       27.25      5.66 o 
 -13   1  18      421.06      394.61     17.10 o 
 -12   1  18      416.98      392.64     14.44 o 
 -11   1  18       62.15       52.65      5.38 o 
 -10   1  18      445.05      439.20     12.77 o 
  -9   1  18      186.74      161.24     10.52 o 
  -8   1  18        0.15        0.66      3.47 o 
  -7   1  18       45.29       51.86      5.54 o 
  -6   1  18       68.74       29.43      4.87 o 
  -5   1  18      291.38      313.53     13.21 o 
  -4   1  18       16.30        9.52      3.90 o 
  -3   1  18       65.86       55.22      5.60 o 
  -2   1  18       71.93       94.16      6.72 o 
  -1   1  18      186.38      185.85      8.09 o 
   0   1  18        0.49       20.94      4.16 o 
   1   1  18      107.08      101.00      6.70 o 
   2   1  18       69.13       67.24      6.07 o 
   3   1  18        2.47        2.89      4.91 o 
   4   1  18       27.23       31.74      6.82 o 
 -20   2  18        8.06        9.41     10.69 o 
 -19   2  18       30.76       25.95     10.53 o 
 -18   2  18        7.61       20.91      9.41 o 
 -17   2  18       75.52       97.72     11.65 o 
 -16   2  18       90.99      117.11     22.39 o 
 -15   2  18       97.62       71.10      8.75 o 
 -14   2  18       34.40       36.04      6.49 o 
 -13   2  18      162.69      130.13      8.01 o 
 -12   2  18       10.50       24.46      4.83 o 
 -11   2  18        9.97        1.76      3.63 o 
 -10   2  18      256.73      248.44     10.46 o 
  -9   2  18        6.86       10.98      3.93 o 
  -8   2  18      381.16      352.32     11.51 o 
  -7   2  18     1384.31     1397.10     26.48 o 
  -6   2  18      845.06      802.92     16.68 o 
  -5   2  18       96.44       85.81      5.97 o 
  -4   2  18      768.90      728.32     16.86 o 
  -3   2  18       16.43       25.87      4.83 o 
  -2   2  18       79.44       83.70      6.63 o 
  -1   2  18        7.18        8.04      3.89 o 
   0   2  18      481.12      473.20     15.76 o 
   1   2  18        3.06        3.42      5.11 o 
   2   2  18        1.26        1.57      4.97 o 
   3   2  18        1.02        2.23      5.78 o 
   4   2  18       36.61       40.49      8.20 o 
 -20   3  18        3.88       19.02     16.69 o 
 -19   3  18        0.26       21.66     15.68 o 
 -18   3  18       30.29       16.93     14.36 o 
 -17   3  18       59.06       33.01     12.58 o 
 -16   3  18        1.31        0.91     10.22 o 
 -15   3  18       97.93       97.75     11.51 o 
 -14   3  18      194.94      225.17     15.21 o 
 -13   3  18        4.33        5.90      4.20 o 
 -12   3  18       33.75       31.30      4.97 o 
 -11   3  18      122.79      124.00      7.77 o 
 -10   3  18      469.31      459.13     23.39 o 
  -9   3  18       27.35       32.00      4.73 o 
  -8   3  18      623.71      560.01     14.75 o 
  -7   3  18     1219.27     1129.85     24.89 o 
  -6   3  18      133.56      120.51     13.21 o 
  -5   3  18      407.41      411.52     19.15 o 
  -4   3  18      254.99      258.93     16.21 o 
  -3   3  18       70.28       72.65     10.09 o 
  -2   3  18      750.18      730.38     19.99 o 
  -1   3  18       46.82       44.16      7.46 o 
   0   3  18       22.45       22.36      6.24 o 
   1   3  18        2.44       14.30      5.50 o 
   2   3  18        1.42        4.13      5.46 o 
   3   3  18      131.95      133.01     11.45 o 
 -19   4  18       16.36       34.24     18.56 o 
 -18   4  18      169.76      167.89     20.92 o 
 -17   4  18      195.59      183.42     22.74 o 
 -16   4  18       25.50       16.22     10.32 o 
 -15   4  18      221.17      228.79     18.26 o 
 -14   4  18      162.98      149.60     45.36 o 
 -13   4  18        0.02       14.66      7.38 o 
 -12   4  18       20.11       14.16      6.22 o 
 -11   4  18        2.14       -0.06      5.13 o 
 -10   4  18       34.48       22.21      7.03 o 
  -9   4  18       31.10       27.49      5.96 o 
  -8   4  18        4.74        0.50      3.94 o 
  -7   4  18       32.94       44.39      6.13 o 
  -6   4  18      512.49      566.34     16.73 o 
  -5   4  18        8.70        9.74      4.86 o 
  -4   4  18      353.89      325.11     13.24 o 
  -3   4  18       46.30       38.31      6.07 o 
  -2   4  18       22.98       13.87      6.32 o 
  -1   4  18        9.22       18.53      5.64 o 
   0   4  18        1.55        6.12      5.37 o 
   1   4  18       29.03       23.28      6.75 o 
   2   4  18      175.88      153.31     20.93 o 
   3   4  18        0.46        2.82      6.89 o 
 -19   5  18      472.42      547.22     65.61 o 
 -18   5  18      143.70      201.70     19.97 o 
 -17   5  18      111.34       98.66     16.76 o 
 -16   5  18      127.89      105.19     22.38 o 
 -15   5  18      128.16      108.70     14.58 o 
 -14   5  18       31.58       16.58      9.31 o 
 -13   5  18      306.50      302.91     19.77 o 
 -12   5  18       38.66       33.10      8.33 o 
 -11   5  18       90.54       65.75      8.36 o 
 -10   5  18      110.80       97.17      9.18 o 
  -9   5  18      357.25      309.15     13.47 o 
  -8   5  18      199.37      231.48     13.59 o 
  -7   5  18      236.39      202.76     13.33 o 
  -6   5  18      164.29      166.26     11.68 o 
  -5   5  18      393.52      380.34     14.34 o 
  -4   5  18      403.17      394.66     14.84 o 
  -3   5  18       39.36       40.80      6.58 o 
  -2   5  18      511.97      571.68     25.27 o 
  -1   5  18      964.47     1076.87     26.68 o 
   0   5  18       46.89       37.72      7.78 o 
   1   5  18       98.75      111.78     15.89 o 
   2   5  18       15.29       17.41      7.71 o 
   3   5  18       61.33       56.80     10.48 o 
 -18   6  18       38.45       79.01     15.47 o 
 -17   6  18      376.94      338.03     64.81 o 
 -16   6  18        3.02       -3.93     14.13 o 
 -15   6  18       82.99       96.47     21.48 o 
 -14   6  18        2.42        0.84     11.58 o 
 -13   6  18       38.20       19.14     13.09 o 
 -12   6  18       28.27       13.50     12.09 o 
 -11   6  18      672.33      607.73     29.19 o 
 -10   6  18      392.40      334.03     22.17 o 
  -9   6  18       52.84       26.75      7.80 o 
  -8   6  18       84.10       76.23      9.08 o 
  -7   6  18      236.23      213.11     15.00 o 
  -6   6  18       79.77       71.56     10.58 o 
  -5   6  18        0.03        2.95      5.82 o 
  -4   6  18       33.21       30.67      6.37 o 
  -3   6  18        0.56        7.28      5.35 o 
  -2   6  18      282.93      326.06     14.78 o 
  -1   6  18       46.28       65.54      8.45 o 
   0   6  18       87.01       62.48      9.36 o 
   1   6  18      103.25      100.44     12.10 o 
   2   6  18       19.96       37.26     10.43 o 
 -17   7  18       55.20       39.94     42.28 o 
 -16   7  18       23.59       41.19     17.52 o 
 -15   7  18       78.08       59.34     22.09 o 
 -14   7  18      111.46       98.89     20.35 o 
 -13   7  18      168.94      134.86     44.53 o 
 -12   7  18        1.92       18.57     12.18 o 
 -11   7  18        2.79        8.43      8.40 o 
 -10   7  18      280.12      263.88     20.48 o 
  -9   7  18       32.10       29.26     10.36 o 
  -8   7  18        5.63        7.68      8.18 o 
  -7   7  18      161.19      119.81     13.12 o 
  -6   7  18      176.13      153.88     14.58 o 
  -5   7  18       46.58       51.21     12.35 o 
  -4   7  18      320.05      348.11     20.73 o 
  -3   7  18      856.86      909.38     35.55 o 
  -2   7  18       21.97       13.11      8.23 o 
  -1   7  18       14.99       14.98      7.79 o 
   0   7  18        9.39        6.42      7.81 o 
   1   7  18       14.62       13.45      8.78 o 
 -16   8  18       13.76        5.36     16.27 o 
 -15   8  18       48.35       55.83     18.19 o 
 -14   8  18        1.66       -6.63     12.96 o 
 -13   8  18      119.91      153.87     23.88 o 
 -12   8  18      485.16      500.35     57.07 o 
 -11   8  18      347.59      357.60     92.70 o 
 -10   8  18       23.50       32.95     10.55 o 
  -9   8  18       79.02       56.86     12.24 o 
  -8   8  18      340.00      317.94     22.63 o 
  -7   8  18        6.34        9.76      7.44 o 
  -6   8  18        0.97        1.25      6.91 o 
  -5   8  18       14.59       20.45      8.57 o 
  -4   8  18       49.22       50.24     10.15 o 
  -3   8  18       56.69       48.41     10.73 o 
  -2   8  18      472.17      499.78     27.61 o 
  -1   8  18      219.27      196.32     20.30 o 
   0   8  18      213.65      154.95     19.47 o 
 -15   9  18        1.42       -5.08     14.84 o 
 -14   9  18       40.81       39.13     24.65 o 
 -13   9  18       25.01       19.67     14.65 o 
 -12   9  18      259.50      315.23     54.19 o 
 -11   9  18      170.50      131.35     23.91 o 
 -10   9  18        0.64       -2.24     13.16 o 
  -9   9  18        1.54       14.89      9.48 o 
  -8   9  18        0.33        1.42      8.90 o 
  -7   9  18        0.21        0.34      7.67 o 
  -6   9  18      315.99      344.75     21.08 o 
  -5   9  18       17.99       27.47      9.34 o 
  -4   9  18       60.69       47.12     10.82 o 
  -3   9  18       98.06      115.62     14.97 o 
  -2   9  18      113.58      152.91     18.65 o 
  -1   9  18       33.02       47.69     13.81 o 
 -13  10  18       22.17        7.60     19.88 o 
 -12  10  18       16.53       28.43     14.46 o 
 -11  10  18       38.99       44.42     16.35 o 
 -10  10  18      126.85      142.96     26.05 o 
  -9  10  18       19.36       30.53     11.33 o 
  -8  10  18        4.40        6.63      8.18 o 
  -7  10  18      381.12      399.07     33.83 o 
  -6  10  18        0.47       15.77      8.83 o 
  -5  10  18       26.60       46.70     11.52 o 
  -4  10  18        0.04        8.32      9.17 o 
  -3  10  18      100.07       70.12     12.79 o 
  -9  11  18      284.17      307.62     54.35 o 
  -8  11  18       14.70       25.61     12.29 o 
  -7  11  18        0.76        6.53     13.01 o 
 -20   1  19       38.94       54.66     12.63 o 
 -19   1  19       46.88       25.98     10.40 o 
 -18   1  19      153.81      189.84     21.12 o 
 -17   1  19      248.57      323.61     27.10 o 
 -16   1  19      150.20      214.90     15.80 o 
 -15   1  19        0.09       -1.00      5.50 o 
 -14   1  19      283.73      292.63     18.08 o 
 -13   1  19      405.03      415.74     13.75 o 
 -12   1  19        0.02       -0.01      4.13 o 
 -11   1  19      899.43      848.94     24.98 o 
 -10   1  19     2104.82     2158.86     43.37 o 
  -9   1  19       31.52       51.81      6.26 o 
  -8   1  19      209.14      184.50      9.51 o 
  -7   1  19      172.70      157.26     13.15 o 
  -6   1  19      480.33      483.45     17.07 o 
  -5   1  19      540.73      540.02     14.07 o 
  -4   1  19      136.24      137.94     10.02 o 
  -3   1  19       22.69       13.64      4.41 o 
  -2   1  19      135.53      137.56      8.10 o 
  -1   1  19      118.73      103.71      7.46 o 
   0   1  19      127.51      142.20     13.39 o 
   1   1  19       68.41       51.43      6.34 o 
   2   1  19      172.71      144.68     10.84 o 
   3   1  19      712.68      803.92     21.52 o 
 -20   2  19        7.59        9.93     10.36 o 
 -19   2  19       75.25       75.22     22.52 o 
 -18   2  19      117.81      129.28     25.04 o 
 -17   2  19      135.99       98.27     11.40 o 
 -16   2  19       86.43      101.14     13.17 o 
 -15   2  19       60.65       57.74      9.92 o 
 -14   2  19       30.45       31.31      5.89 o 
 -13   2  19      150.16      149.68      8.62 o 
 -12   2  19      266.79      256.79     12.57 o 
 -11   2  19      122.96      128.38      8.31 o 
 -10   2  19      259.36      252.71     12.84 o 
  -9   2  19       14.64       21.53      4.94 o 
  -8   2  19      566.51      536.32     19.76 o 
  -7   2  19       14.22        5.80      3.92 o 
  -6   2  19      909.87      764.54     18.39 o 
  -5   2  19       45.28       57.66      6.32 o 
  -4   2  19      524.74      506.19     15.46 o 
  -3   2  19       10.98       12.43      4.38 o 
  -2   2  19      225.79      204.06     10.31 o 
  -1   2  19       26.37       19.71      6.06 o 
   0   2  19        6.93       10.43      5.10 o 
   1   2  19       94.90      117.93      9.70 o 
   2   2  19       11.43       31.01      7.02 o 
   3   2  19       18.08       14.83      6.90 o 
 -19   3  19       14.63       33.54     16.93 o 
 -18   3  19       84.29       65.22     15.31 o 
 -17   3  19        0.17        9.70     11.16 o 
 -16   3  19        1.45        5.50     15.14 o 
 -15   3  19       39.02       31.75      9.98 o 
 -14   3  19        1.38        5.61      5.41 o 
 -13   3  19        3.54        9.74      4.54 o 
 -12   3  19       70.09       67.75      6.42 o 
 -11   3  19       42.30       41.91      5.59 o 
 -10   3  19      144.68      141.33      8.60 o 
  -9   3  19      187.38      156.85     10.54 o 
  -8   3  19      387.77      354.38     17.64 o 
  -7   3  19        1.17       -0.35      4.15 o 
  -6   3  19       55.45       59.95      8.28 o 
  -5   3  19     1208.08     1149.44     26.59 o 
  -4   3  19        9.12       11.73      4.82 o 
  -3   3  19      102.23      113.46     10.38 o 
  -2   3  19       25.24       27.05      6.32 o 
  -1   3  19        0.26       15.76      5.95 o 
   0   3  19       13.34        8.44      5.84 o 
   1   3  19       20.24       30.87      7.39 o 
   2   3  19       14.05        9.13      7.32 o 
 -19   4  19      106.66      130.28     24.69 o 
 -18   4  19        0.26       19.23     13.06 o 
 -17   4  19       17.19       23.39     13.09 o 
 -16   4  19      716.49      657.97     34.43 o 
 -15   4  19      262.89      264.29     36.01 o 
 -14   4  19       85.15       88.13     17.92 o 
 -13   4  19       34.74       25.39      8.42 o 
 -12   4  19      231.00      226.11     13.34 o 
 -11   4  19       19.18       13.29      5.99 o 
 -10   4  19       33.55       25.39      6.48 o 
  -9   4  19        0.35        2.54      5.05 o 
  -8   4  19       86.23       98.16      7.84 o 
  -7   4  19     1169.34     1110.27     29.72 o 
  -6   4  19      124.73      105.46      8.58 o 
  -5   4  19        0.04        1.50      4.60 o 
  -4   4  19       42.59       29.89      6.17 o 
  -3   4  19      562.19      530.06     19.98 o 
  -2   4  19       36.77       23.39      6.48 o 
  -1   4  19       11.69       29.60      7.36 o 
   0   4  19      157.17      160.23     11.98 o 
   1   4  19       86.63       75.27     17.16 o 
   2   4  19      282.60      235.93     15.91 o 
 -18   5  19        1.31       -5.63     12.02 o 
 -17   5  19        1.43        6.15     10.69 o 
 -16   5  19      149.21      113.41     23.77 o 
 -15   5  19        0.94       -8.94      8.40 o 
 -14   5  19        3.04       14.57      9.43 o 
 -13   5  19       19.65       14.42      9.06 o 
 -12   5  19        4.74       14.00      7.64 o 
 -11   5  19        8.25        1.55      6.30 o 
 -10   5  19       51.36       32.12      8.04 o 
  -9   5  19        0.44        9.29      5.06 o 
  -8   5  19       22.58       10.07      5.30 o 
  -7   5  19        7.93       10.81      5.17 o 
  -6   5  19      754.14      729.34     20.23 o 
  -5   5  19      626.33      647.92     19.60 o 
  -4   5  19       55.29       45.69      7.07 o 
  -3   5  19      522.81      514.34     22.19 o 
  -2   5  19      719.46      752.89     21.67 o 
  -1   5  19        1.65       11.28      6.61 o 
   0   5  19       84.38       85.26     10.61 o 
   1   5  19        0.00       -5.73      6.71 o 
 -18   6  19        0.26        0.08     11.88 o 
 -17   6  19      178.86      167.13     21.81 o 
 -16   6  19        2.06       12.27     11.29 o 
 -15   6  19       30.90       23.94     26.67 o 
 -14   6  19        1.35        9.20     13.63 o 
 -13   6  19       11.58       19.73     13.71 o 
 -12   6  19       11.81       27.53     10.51 o 
 -11   6  19        0.12        0.38      8.16 o 
 -10   6  19      143.63      134.07     21.78 o 
  -9   6  19        6.60       12.66      6.86 o 
  -8   6  19        4.57        3.73      5.87 o 
  -7   6  19      576.80      553.84     38.94 o 
  -6   6  19      140.83      157.12     12.35 o 
  -5   6  19       75.21       58.85      7.75 o 
  -4   6  19       35.04       40.33      7.01 o 
  -3   6  19      576.29      618.84     19.70 o 
  -2   6  19       16.47       15.13      6.45 o 
  -1   6  19       61.15       46.76      7.96 o 
   0   6  19        0.24       -6.15      6.79 o 
   1   6  19      108.00      140.41     15.37 o 
 -17   7  19      319.03      339.08     55.32 o 
 -16   7  19      262.54      247.00     36.84 o 
 -15   7  19      123.18      111.77     22.13 o 
 -14   7  19       22.36       35.14     15.45 o 
 -13   7  19       86.45       92.61     19.93 o 
 -12   7  19       24.54        4.92     11.90 o 
 -11   7  19       15.25       26.99     10.66 o 
 -10   7  19      164.16      135.71     16.38 o 
  -9   7  19      142.59      164.36     17.51 o 
  -8   7  19       14.99       12.53      7.75 o 
  -7   7  19      224.05      201.50     16.43 o 
  -6   7  19       46.17       47.15      9.83 o 
  -5   7  19      566.40      611.64     26.70 o 
  -4   7  19       96.18      125.36     22.53 o 
  -3   7  19      949.91      908.34     33.74 o 
  -2   7  19      222.71      226.39     15.40 o 
  -1   7  19      434.69      444.24     23.08 o 
   0   7  19       92.36       93.01     16.32 o 
 -16   8  19        0.61       18.28     23.37 o 
 -15   8  19       26.98       -3.08     14.90 o 
 -14   8  19       47.98       32.92     22.52 o 
 -13   8  19        0.35       11.98     14.20 o 
 -12   8  19        1.23       11.30     14.10 o 
 -11   8  19       10.43        9.25     12.98 o 
 -10   8  19        0.44       18.41      9.85 o 
  -9   8  19       75.22       76.35     23.12 o 
  -8   8  19      264.34      265.23     18.79 o 
  -7   8  19        5.59       13.60      8.35 o 
  -6   8  19        0.02       16.70      8.34 o 
  -5   8  19      112.17      116.62     14.46 o 
  -4   8  19        9.58       23.35      9.28 o 
  -3   8  19       12.73       37.03     13.54 o 
  -2   8  19      157.04      192.79     18.15 o 
  -1   8  19       30.56       28.83     12.31 o 
 -14   9  19      528.66      665.39     45.67 o 
 -13   9  19      145.41      196.10     47.48 o 
 -12   9  19       98.11       70.97     19.90 o 
 -11   9  19       58.26       69.11     19.41 o 
 -10   9  19      176.08      174.36     19.79 o 
  -9   9  19       68.66       77.18     14.27 o 
  -8   9  19      122.31      161.12     15.80 o 
  -7   9  19      144.68      213.62     20.43 o 
  -6   9  19        0.15        8.40      8.52 o 
  -5   9  19      175.49      154.59     16.20 o 
  -4   9  19        9.35        5.16      8.65 o 
  -3   9  19        1.73        6.35      9.33 o 
 -12  10  19       10.65       11.20     15.60 o 
 -11  10  19        6.89       17.79     14.35 o 
 -10  10  19       10.25       11.49     13.52 o 
  -9  10  19       58.63       65.21     14.32 o 
  -8  10  19       23.33       21.66      9.85 o 
  -7  10  19       25.43       25.05     10.28 o 
  -6  10  19        0.81        7.67      9.63 o 
  -5  10  19        0.92        3.90      9.09 o 
 -20   0  20      261.45      313.67     31.06 o 
 -19   0  20       20.43       32.30     16.15 o 
 -18   0  20      114.80      164.06     22.75 o 
 -17   0  20      216.72      283.32     27.02 o 
 -16   0  20       27.25        7.17     12.58 o 
 -15   0  20     1474.65     1502.08    193.91 o 
 -14   0  20      273.71      293.06     17.35 o 
 -13   0  20       28.86       20.64      7.66 o 
 -12   0  20      137.74      110.33     11.82 o 
 -11   0  20     1501.11     1372.32     40.70 o 
 -10   0  20      624.43      581.34     23.27 o 
  -9   0  20      106.30      110.28     15.99 o 
  -8   0  20      268.88      282.11     16.79 o 
  -7   0  20      104.24      112.23     11.66 o 
  -6   0  20        7.06       10.38      6.16 o 
  -5   0  20      147.92      151.53     13.11 o 
  -4   0  20      261.17      226.58     18.26 o 
  -3   0  20      399.71      373.96     21.92 o 
  -2   0  20      384.46      422.03     30.61 o 
  -1   0  20       17.93       26.60      7.73 o 
   0   0  20     1153.08     1060.73     33.06 o 
   1   0  20      224.91      263.52     15.17 o 
   2   0  20       43.93       51.33      9.17 o 
 -20   1  20       36.33       42.01     12.38 o 
 -19   1  20        0.05       10.76     17.74 o 
 -18   1  20       59.82       93.10     13.04 o 
 -17   1  20      243.53      256.87     27.13 o 
 -16   1  20       75.55       71.59      9.35 o 
 -15   1  20       32.32       35.14      7.13 o 
 -14   1  20        4.28       11.88      5.67 o 
 -13   1  20       92.81       84.45      8.45 o 
 -12   1  20      117.65       93.55      8.86 o 
 -11   1  20      417.02      416.84     15.34 o 
 -10   1  20       23.30       18.44      5.77 o 
  -9   1  20      448.00      420.75     15.21 o 
  -8   1  20        0.45        5.56      4.33 o 
  -7   1  20       26.11       14.19      4.89 o 
  -6   1  20       52.93       36.45      6.19 o 
  -5   1  20       97.25       75.11     11.39 o 
  -4   1  20        0.37        2.05      4.10 o 
  -3   1  20       77.68       72.21      7.52 o 
  -2   1  20       49.61       41.86      6.33 o 
  -1   1  20      200.29      200.17     10.04 o 
   0   1  20        0.02        4.28      4.62 o 
   1   1  20        1.98       13.88      5.94 o 
   2   1  20      176.17      185.05     12.47 o 
 -20   2  20      366.94      548.85     40.92 o 
 -19   2  20        1.81       11.27     11.41 o 
 -18   2  20        3.90       15.60      9.54 o 
 -17   2  20       29.35       38.49      9.17 o 
 -16   2  20        2.83       -2.12      7.20 o 
 -15   2  20       29.54       46.15      8.05 o 
 -14   2  20      109.49      122.59     13.67 o 
 -13   2  20        7.58        7.49      5.47 o 
 -12   2  20        8.87        9.43      5.14 o 
 -11   2  20      138.09      133.85      9.32 o 
 -10   2  20      417.15      458.53     14.66 o 
  -9   2  20     1151.89     1098.44     24.68 o 
  -8   2  20      352.05      340.02     23.92 o 
  -7   2  20        4.99       16.15      5.03 o 
  -6   2  20      123.76      129.51      9.63 o 
  -5   2  20        3.35        4.79      4.38 o 
  -4   2  20       18.56       17.69      5.03 o 
  -3   2  20       95.05       95.72      7.75 o 
  -2   2  20      371.71      361.21     15.72 o 
  -1   2  20      145.65      153.57     11.49 o 
   0   2  20      292.18      319.98     15.78 o 
   1   2  20       23.67       28.20      7.29 o 
   2   2  20       49.86       36.26      9.19 o 
 -19   3  20       50.98       39.13     18.09 o 
 -18   3  20      248.29      244.90     23.59 o 
 -17   3  20      105.33       98.53     16.55 o 
 -16   3  20       51.84       65.95     14.38 o 
 -15   3  20       17.11        0.75     10.06 o 
 -14   3  20       26.02       19.03      8.08 o 
 -13   3  20       41.80       38.65      9.97 o 
 -12   3  20       64.56       84.06      9.63 o 
 -11   3  20      200.53      189.48     15.08 o 
 -10   3  20        4.28        3.46      5.27 o 
  -9   3  20      304.28      287.52     15.37 o 
  -8   3  20      720.37      710.80     22.25 o 
  -7   3  20      411.72      430.65     14.42 o 
  -6   3  20     1116.03     1042.72     25.36 o 
  -5   3  20      328.90      359.95     16.47 o 
  -4   3  20        2.04        8.74      5.93 o 
  -3   3  20      143.80      147.09     11.84 o 
  -2   3  20      206.84      218.35     14.01 o 
  -1   3  20      345.27      373.08     17.02 o 
   0   3  20     1276.47     1322.74     33.62 o 
   1   3  20        2.10        9.94      6.83 o 
 -19   4  20        0.62       11.35     23.53 o 
 -18   4  20      269.09      246.13     31.10 o 
 -17   4  20       71.21       31.84     14.06 o 
 -16   4  20        0.00        6.49      9.86 o 
 -15   4  20        2.11       13.94      9.65 o 
 -14   4  20       63.54       45.98     11.26 o 
 -13   4  20      251.02      290.77     17.56 o 
 -12   4  20       18.42       23.31      7.89 o 
 -11   4  20        1.53       -6.07      6.24 o 
 -10   4  20      199.39      177.23     25.27 o 
  -9   4  20      263.46      269.77     16.19 o 
  -8   4  20       18.86       26.77      6.17 o 
  -7   4  20        2.92        6.28      5.25 o 
  -6   4  20        4.59        1.26      4.81 o 
  -5   4  20      107.12       89.32     15.27 o 
  -4   4  20        7.34        1.31      5.04 o 
  -3   4  20        0.75        3.05      5.65 o 
  -2   4  20        7.49        5.23      6.15 o 
  -1   4  20       41.68       33.77     10.10 o 
   0   4  20        2.53        0.29      6.02 o 
   1   4  20      402.11      368.33     24.28 o 
 -18   5  20      536.93      622.30     43.79 o 
 -17   5  20       55.29       75.72     16.08 o 
 -16   5  20      158.20      141.10     17.07 o 
 -15   5  20       25.56       10.60     11.26 o 
 -14   5  20       43.27       42.89     16.76 o 
 -13   5  20      146.78      194.55     15.34 o 
 -12   5  20        3.57        3.37      7.06 o 
 -11   5  20       13.65        1.38      7.60 o 
 -10   5  20       38.42       34.37      8.23 o 
  -9   5  20      465.80      473.59     22.97 o 
  -8   5  20      132.18      126.76      9.91 o 
  -7   5  20      100.13       95.67     11.71 o 
  -6   5  20     1997.85     2140.71     42.70 o 
  -5   5  20      628.91      661.59     19.91 o 
  -4   5  20        3.95        8.23      5.69 o 
  -3   5  20       93.56       87.94      9.13 o 
  -2   5  20        9.03       17.07      6.62 o 
  -1   5  20      130.94      150.51     13.25 o 
   0   5  20       17.61       12.73      8.60 o 
 -18   6  20        4.26       21.69     13.36 o 
 -17   6  20       84.74       81.40     15.89 o 
 -16   6  20      102.66       90.40     15.38 o 
 -15   6  20       28.90       36.31     12.24 o 
 -14   6  20        7.62        5.41     12.82 o 
 -13   6  20       84.72       88.59     19.48 o 
 -12   6  20       12.23       14.80     10.46 o 
 -11   6  20       12.02       11.55      9.28 o 
 -10   6  20       58.26       52.31     12.33 o 
  -9   6  20       23.21       31.44      7.87 o 
  -8   6  20       65.36       60.94      9.34 o 
  -7   6  20       77.24      102.30      9.46 o 
  -6   6  20       54.30       58.17      8.14 o 
  -5   6  20       98.86       98.60      9.32 o 
  -4   6  20      752.23      813.86     23.01 o 
  -3   6  20      169.45      155.54     11.46 o 
  -2   6  20       90.47      104.47     10.25 o 
  -1   6  20       11.07       20.63      7.79 o 
   0   6  20       21.28       29.54     10.00 o 
 -17   7  20      324.25      451.81     54.89 o 
 -16   7  20        7.13        9.30     17.18 o 
 -15   7  20       85.83       98.42     37.31 o 
 -14   7  20       34.06       75.88     20.06 o 
 -13   7  20        1.82        8.76     13.04 o 
 -12   7  20       18.00       18.68     22.52 o 
 -11   7  20       35.17       31.90     10.99 o 
 -10   7  20       62.35      124.96     16.58 o 
  -9   7  20       22.84       49.10     10.40 o 
  -8   7  20      273.47      322.99     20.84 o 
  -7   7  20       14.70        8.41      8.41 o 
  -6   7  20       13.00       20.36      8.87 o 
  -5   7  20       63.29       90.34     13.09 o 
  -4   7  20        1.28        6.60      8.44 o 
  -3   7  20      494.99      459.74     26.30 o 
  -2   7  20       29.43       25.49      8.80 o 
  -1   7  20        3.40       11.38      7.96 o 
 -15   8  20      148.78      164.71     27.35 o 
 -14   8  20        0.86       -4.82     14.96 o 
 -13   8  20       79.95       69.89     19.83 o 
 -12   8  20      315.60      267.15     33.23 o 
 -11   8  20       35.08       31.80     11.58 o 
 -10   8  20       12.04        6.19      9.66 o 
  -9   8  20      117.99      114.83     14.57 o 
  -8   8  20        5.28        8.56      8.37 o 
  -7   8  20        1.52        6.83      8.13 o 
  -6   8  20       43.85       30.97     10.11 o 
  -5   8  20       54.16       65.62     12.17 o 
  -4   8  20      165.62      253.03     24.69 o 
  -3   8  20      212.56      209.61     29.39 o 
 -13   9  20       75.73       71.76     24.19 o 
 -12   9  20        0.05       12.18     15.31 o 
 -11   9  20       36.39       30.90     15.57 o 
 -10   9  20       75.89       54.09     13.51 o 
  -9   9  20       24.34       19.79     10.19 o 
  -8   9  20      120.68      182.86     20.87 o 
  -7   9  20       23.60       50.26     11.59 o 
  -6   9  20      114.22       84.67     18.69 o 
  -5   9  20        4.84       13.11      9.01 o 
  -4   9  20        0.07       -4.01      9.32 o 
 -10  10  20       40.97       39.13     26.86 o 
  -9  10  20       29.18       24.69     10.72 o 
  -8  10  20        7.57       23.38     10.63 o 
 -19   1  21      261.51      322.50     29.78 o 
 -18   1  21        1.29       20.52     10.07 o 
 -17   1  21       33.25       27.44      9.27 o 
 -16   1  21       22.34       34.41      8.06 o 
 -15   1  21       16.53       22.37      9.67 o 
 -14   1  21      261.27      265.87     13.45 o 
 -13   1  21       50.72       82.87     11.43 o 
 -12   1  21        5.35       12.65      5.67 o 
 -11   1  21      306.16      287.88     16.37 o 
 -10   1  21      456.69      471.94     16.63 o 
  -9   1  21        6.57        9.51      5.11 o 
  -8   1  21        5.09        3.27      4.68 o 
  -7   1  21       11.19       18.37      5.49 o 
  -6   1  21       33.45       32.27      7.87 o 
  -5   1  21      120.14      114.43     10.04 o 
  -4   1  21      230.89      212.42     11.35 o 
  -3   1  21       39.03       33.09      6.05 o 
  -2   1  21      551.64      550.79     16.82 o 
  -1   1  21      905.16      860.99     21.69 o 
   0   1  21        2.42       13.32      6.52 o 
   1   1  21        3.93       12.94      7.03 o 
 -19   2  21       39.47       49.77     14.13 o 
 -18   2  21       17.53       37.56      9.72 o 
 -17   2  21        7.83       -1.39      7.40 o 
 -16   2  21      427.29      552.39     54.63 o 
 -15   2  21      174.66      237.97     26.45 o 
 -14   2  21        2.42        1.82      5.87 o 
 -13   2  21      108.20      112.09      9.24 o 
 -12   2  21        2.49        3.18      5.11 o 
 -11   2  21       74.83       62.20     11.34 o 
 -10   2  21      112.18       98.89      8.65 o 
  -9   2  21       10.58       12.04      5.36 o 
  -8   2  21        0.10       -1.59      5.28 o 
  -7   2  21       10.75        5.80      4.84 o 
  -6   2  21       21.13       24.10      5.35 o 
  -5   2  21      152.47      160.11     12.18 o 
  -4   2  21        9.47       10.50      4.98 o 
  -3   2  21       87.74       82.58     11.57 o 
  -2   2  21      424.25      357.73     23.69 o 
  -1   2  21       30.55       28.79      7.39 o 
   0   2  21       61.87       58.31      8.72 o 
 -19   3  21      203.65      234.63     29.43 o 
 -18   3  21        8.24       11.55     11.84 o 
 -17   3  21       35.76       22.41     12.51 o 
 -16   3  21      258.78      287.63     24.67 o 
 -15   3  21        1.92        9.08     10.34 o 
 -14   3  21        1.00       10.09      8.63 o 
 -13   3  21        4.06        7.37      8.33 o 
 -12   3  21        4.48        9.39      7.27 o 
 -11   3  21      122.41      110.21     12.27 o 
 -10   3  21      173.48      214.93     28.42 o 
  -9   3  21      700.63      690.21     25.05 o 
  -8   3  21      154.72      194.65     16.08 o 
  -7   3  21       27.97       26.59      7.21 o 
  -6   3  21      177.67      179.06     17.48 o 
  -5   3  21      108.15      129.87     11.47 o 
  -4   3  21        0.05        8.53      6.06 o 
  -3   3  21        0.61       -0.12      5.68 o 
  -2   3  21       12.34        5.72      6.70 o 
  -1   3  21      103.12       97.97     10.41 o 
   0   3  21      231.82      254.30     18.86 o 
 -19   4  21      368.95      461.41     90.84 o 
 -18   4  21       83.61       99.48     24.50 o 
 -17   4  21      138.65      126.58     18.61 o 
 -16   4  21      154.59      174.41     26.79 o 
 -15   4  21        2.65       13.14     10.44 o 
 -14   4  21       18.12       13.24      8.52 o 
 -13   4  21      191.81      212.73     18.01 o 
 -12   4  21       30.01       28.12      8.88 o 
 -11   4  21      101.06      112.60     12.36 o 
 -10   4  21       11.05       26.15      7.52 o 
  -9   4  21       30.29       14.14      6.86 o 
  -8   4  21       91.98       86.81      8.77 o 
  -7   4  21      142.04      107.49     15.83 o 
  -6   4  21        9.08        7.50      5.36 o 
  -5   4  21       43.20       39.22      9.35 o 
  -4   4  21      416.48      405.93     28.50 o 
  -3   4  21      152.26      162.76     13.39 o 
  -2   4  21       30.22       51.62      9.43 o 
  -1   4  21        6.01        1.24      6.71 o 
   0   4  21       24.81       31.59      8.81 o 
 -18   5  21       13.74        7.00     16.85 o 
 -17   5  21       25.30        8.79     12.80 o 
 -16   5  21       11.39       27.25     11.49 o 
 -15   5  21      170.80      162.23     17.46 o 
 -14   5  21        7.37       10.30      9.82 o 
 -13   5  21        0.27       12.47      8.40 o 
 -12   5  21        6.20        8.12      7.96 o 
 -11   5  21       22.59       19.13      7.89 o 
 -10   5  21       99.71      120.17     11.69 o 
  -9   5  21        0.23       -0.54      5.54 o 
  -8   5  21        0.00        0.54      5.32 o 
  -7   5  21       68.07       53.88      7.71 o 
  -6   5  21       82.80       82.82      9.15 o 
  -5   5  21      290.85      277.54     16.02 o 
  -4   5  21        7.14       11.94      6.54 o 
  -3   5  21       25.54       43.25      9.19 o 
  -2   5  21        3.82        4.14      7.32 o 
  -1   5  21       75.13       62.92     10.72 o 
 -17   6  21      364.27      437.49     64.50 o 
 -16   6  21       21.06       18.55     12.51 o 
 -15   6  21        1.04        6.51     10.72 o 
 -14   6  21       20.55       17.77     10.85 o 
 -13   6  21      236.44      214.62     28.04 o 
 -12   6  21       86.33       68.96     11.22 o 
 -11   6  21        3.68        4.49      7.68 o 
 -10   6  21       11.10        8.24      7.10 o 
  -9   6  21        4.61        8.70      6.10 o 
  -8   6  21     1108.74     1149.36     29.07 o 
  -7   6  21      350.69      355.43     15.48 o 
  -6   6  21      105.74      143.24     11.13 o 
  -5   6  21       10.38        8.11      6.42 o 
  -4   6  21      455.18      466.10     18.18 o 
  -3   6  21       84.23       68.58      9.76 o 
  -2   6  21       99.99      116.66     12.72 o 
 -16   7  21      109.34       89.19     22.61 o 
 -15   7  21      240.41      205.55     29.98 o 
 -14   7  21      178.61      220.06     38.01 o 
 -13   7  21      275.27      293.39     32.23 o 
 -12   7  21        0.33        7.19     10.23 o 
 -11   7  21       12.31        7.55      9.90 o 
 -10   7  21      150.58      104.55     11.47 o 
  -9   7  21        0.36        8.19      8.48 o 
  -8   7  21       66.73       50.74     12.41 o 
  -7   7  21        2.65        8.42      8.76 o 
  -6   7  21        0.88        7.09      8.47 o 
  -5   7  21       27.26       39.46     10.93 o 
  -4   7  21      764.18      775.62     26.83 o 
  -3   7  21        0.02        0.23      7.03 o 
 -15   8  21       18.39       17.33     23.14 o 
 -14   8  21       89.47      154.04     26.68 o 
 -13   8  21        3.89       -2.75     14.13 o 
 -12   8  21       84.29       54.77     19.03 o 
 -11   8  21       27.43       29.15     11.88 o 
 -10   8  21       40.97       37.25     11.06 o 
  -9   8  21       76.37       79.69     13.31 o 
  -8   8  21       28.42       34.31     10.12 o 
  -7   8  21        0.03       -2.26      8.02 o 
  -6   8  21        2.80       -1.59      8.19 o 
  -5   8  21       44.59       70.19     15.35 o 
  -4   8  21        9.34       18.15     10.48 o 
 -12   9  21       46.19       26.25     17.80 o 
 -11   9  21      180.87      213.95     45.46 o 
 -10   9  21       34.22       37.31     16.65 o 
  -9   9  21        2.93        1.56      9.18 o 
  -8   9  21       60.94       59.03     12.97 o 
  -7   9  21       19.54        8.75      9.80 o 
 -19   0  22      465.44      799.64     47.44 o 
 -18   0  22      118.68      191.54     24.92 o 
 -17   0  22       56.85       95.86     23.99 o 
 -16   0  22      127.49      181.59     28.42 o 
 -15   0  22       54.98       57.53     23.95 o 
 -14   0  22       46.93       41.32     20.38 o 
 -13   0  22        6.21        0.54     10.71 o 
 -12   0  22      536.46      585.79     34.74 o 
 -11   0  22      377.32      355.82     27.23 o 
 -10   0  22      343.35      313.60     23.44 o 
  -9   0  22       14.01       20.83      8.12 o 
  -8   0  22       39.51       27.97      8.27 o 
  -7   0  22       42.37       43.89     12.43 o 
  -6   0  22        8.03       10.90      7.35 o 
  -5   0  22      452.92      423.56     33.04 o 
  -4   0  22       47.73       62.88     12.30 o 
  -3   0  22        2.06       10.29      9.16 o 
  -2   0  22      148.68      112.92     15.65 o 
  -1   0  22      491.60      499.32     28.87 o 
 -19   1  22      121.66      150.59     17.55 o 
 -18   1  22       30.45       48.78     19.22 o 
 -17   1  22       57.44       79.95     11.52 o 
 -16   1  22        2.26        4.76      6.81 o 
 -15   1  22       23.50       22.81      7.57 o 
 -14   1  22       55.35       55.21      8.36 o 
 -13   1  22       92.91      103.13      9.58 o 
 -12   1  22        4.46        4.58      5.45 o 
 -11   1  22        4.66       10.51      5.53 o 
 -10   1  22       84.78       85.04      8.77 o 
  -9   1  22       70.65       67.15      8.02 o 
  -8   1  22      131.18      135.58     20.11 o 
  -7   1  22       41.24       34.96      6.86 o 
  -6   1  22      137.00      128.78     10.77 o 
  -5   1  22        1.96        4.11      5.50 o 
  -4   1  22       33.58       23.27      6.79 o 
  -3   1  22       48.26       47.85      8.92 o 
  -2   1  22       21.42       26.86      6.22 o 
  -1   1  22      108.66      107.85     11.00 o 
 -19   2  22       39.75       21.90     15.84 o 
 -18   2  22       34.87       23.55     12.27 o 
 -17   2  22       81.86      101.03     13.89 o 
 -16   2  22      113.46      201.64     35.34 o 
 -15   2  22        1.77        7.37      6.68 o 
 -14   2  22       21.22       23.56      7.38 o 
 -13   2  22        1.64        6.01      6.12 o 
 -12   2  22       24.44       26.01      6.74 o 
 -11   2  22      161.72      156.62     13.68 o 
 -10   2  22        3.04        7.08      5.81 o 
  -9   2  22       88.73      101.66     14.72 o 
  -8   2  22       81.94      101.01      9.35 o 
  -7   2  22      482.64      503.85     18.70 o 
  -6   2  22        0.06       10.43      5.66 o 
  -5   2  22       51.80       27.84      7.41 o 
  -4   2  22       87.40       96.77     10.77 o 
  -3   2  22       46.83       56.71      9.43 o 
  -2   2  22      195.61      195.37     13.42 o 
  -1   2  22       33.07       33.13      7.90 o 
 -19   3  22       55.67       39.25     14.97 o 
 -18   3  22       36.35       47.18     18.36 o 
 -17   3  22      298.98      280.40     32.11 o 
 -16   3  22       79.11       58.57     14.31 o 
 -15   3  22      320.50      353.11     22.85 o 
 -14   3  22      679.51      829.13     37.81 o 
 -13   3  22       26.32       16.70      9.21 o 
 -12   3  22       30.56       14.21     11.60 o 
 -11   3  22        3.48        1.78      7.45 o 
 -10   3  22       51.85       39.61     10.31 o 
  -9   3  22      248.90      279.51     19.44 o 
  -8   3  22        2.24        3.72      7.54 o 
  -7   3  22      219.96      240.59     14.89 o 
  -6   3  22      210.71      214.73     19.60 o 
  -5   3  22       81.85       76.06      9.94 o 
  -4   3  22       68.80       59.60     10.39 o 
  -3   3  22       22.50       29.45      8.04 o 
  -2   3  22       10.38       15.13      8.62 o 
  -1   3  22        0.52       -1.76      7.56 o 
 -18   4  22        9.47       -1.48     12.79 o 
 -17   4  22        3.69       19.28     13.32 o 
 -16   4  22       70.11      122.07     19.15 o 
 -15   4  22       28.28       20.18     12.96 o 
 -14   4  22      162.64      210.24     33.57 o 
 -13   4  22      376.49      409.20     47.14 o 
 -12   4  22        8.01        0.43      7.04 o 
 -11   4  22      171.41      179.05     30.95 o 
 -10   4  22       42.63       35.59      8.86 o 
  -9   4  22       73.10       52.43     12.90 o 
  -8   4  22       54.92       33.96      7.87 o 
  -7   4  22      277.75      253.63     15.77 o 
  -6   4  22      176.90      167.89     14.23 o 
  -5   4  22        5.32        9.16      6.82 o 
  -4   4  22       35.86       31.58      9.05 o 
  -3   4  22        9.31       11.75      7.58 o 
  -2   4  22        8.20        0.05      7.44 o 
 -17   5  22      137.45      111.00     31.64 o 
 -16   5  22        0.30       23.49     13.33 o 
 -15   5  22      300.44      283.68     22.00 o 
 -14   5  22        6.16        6.87      9.58 o 
 -13   5  22       37.89       23.31      9.17 o 
 -12   5  22       14.83       26.03      9.29 o 
 -11   5  22       16.15       15.33      7.45 o 
 -10   5  22      411.58      442.63     28.99 o 
  -9   5  22      264.25      308.43     14.99 o 
  -8   5  22       68.24       93.33      9.54 o 
  -7   5  22       80.14       84.48      9.34 o 
  -6   5  22       72.23      103.43     10.69 o 
  -5   5  22      125.20      144.81     14.80 o 
  -4   5  22       17.28       26.97      8.36 o 
  -3   5  22      604.67      647.08     25.69 o 
  -2   5  22        7.55        5.10      7.72 o 
 -17   6  22       28.91       25.35     13.41 o 
 -16   6  22        0.05        9.42     12.32 o 
 -15   6  22       21.08       12.32     11.17 o 
 -14   6  22      140.39      182.76     18.97 o 
 -13   6  22        7.92        2.14      8.49 o 
 -12   6  22       59.51       60.23     11.04 o 
 -11   6  22      336.93      482.09     21.08 o 
 -10   6  22       20.11       46.69     11.28 o 
  -9   6  22       64.05       44.93      8.34 o 
  -8   6  22       31.90       20.51      7.28 o 
  -7   6  22       45.59       35.87      7.93 o 
  -6   6  22       23.75       19.85      6.96 o 
  -5   6  22       31.27       44.48      8.63 o 
  -4   6  22      113.21      154.93     32.39 o 
  -3   6  22       83.79       98.63     12.47 o 
 -15   7  22      101.46      121.54     26.00 o 
 -14   7  22       17.56       18.96     16.12 o 
 -13   7  22       65.22       91.04     35.87 o 
 -12   7  22        4.60       26.67     11.72 o 
 -11   7  22        3.73        7.13      9.19 o 
 -10   7  22       12.20       12.87      8.12 o 
  -9   7  22      329.43      350.08     19.15 o 
  -8   7  22       65.55       83.21     11.32 o 
  -7   7  22       28.86       46.89     10.09 o 
  -6   7  22       44.37       70.72      9.78 o 
  -5   7  22      377.71      415.65     18.47 o 
  -4   7  22       70.38       68.41     10.91 o 
 -13   8  22      120.87      108.15     28.26 o 
 -12   8  22       80.16       96.71     28.07 o 
 -11   8  22      309.94      317.56     22.42 o 
 -10   8  22      157.31      133.05     16.29 o 
  -9   8  22       75.41       89.61     14.54 o 
  -8   8  22        5.73       14.22      9.69 o 
  -7   8  22       15.45       43.45     12.12 o 
  -6   8  22       15.27       27.88     11.51 o 
 -19   1  23      157.44      224.47     19.34 o 
 -18   1  23      328.75      476.08     24.15 o 
 -17   1  23      137.69      215.80     40.47 o 
 -16   1  23      156.10      181.01     24.81 o 
 -15   1  23      134.16      142.47     12.37 o 
 -14   1  23       50.43       57.63      9.61 o 
 -13   1  23      312.14      332.47     16.56 o 
 -12   1  23      141.91      198.29     29.46 o 
 -11   1  23     1254.91     1303.60     34.89 o 
 -10   1  23      252.80      239.06     16.80 o 
  -9   1  23      144.43      162.88     12.21 o 
  -8   1  23        0.13       -2.14      5.54 o 
  -7   1  23       37.53       41.42      7.73 o 
  -6   1  23      105.58       81.31      9.57 o 
  -5   1  23       78.81       92.61     10.03 o 
  -4   1  23       27.32       44.70      9.62 o 
  -3   1  23       80.58       75.28      9.55 o 
  -2   1  23      394.59      437.50     20.37 o 
 -19   2  23       18.87       27.33     16.30 o 
 -18   2  23        0.01       12.06      8.99 o 
 -17   2  23       11.78       -2.91      7.73 o 
 -16   2  23        8.84       10.26      7.68 o 
 -15   2  23      110.56      138.74     15.04 o 
 -14   2  23       47.14       38.27     11.44 o 
 -13   2  23      446.67      463.96     29.75 o 
 -12   2  23       51.88       45.34      8.93 o 
 -11   2  23       12.23       18.17      6.33 o 
 -10   2  23        9.69        6.72      5.71 o 
  -9   2  23      297.72      309.68     15.20 o 
  -8   2  23      262.14      265.67     16.57 o 
  -7   2  23       43.19       44.17      7.56 o 
  -6   2  23      235.85      210.46     17.75 o 
  -5   2  23        1.39        1.37      6.01 o 
  -4   2  23      454.73      465.31     20.42 o 
  -3   2  23        0.81        6.22      7.06 o 
  -2   2  23       97.76      116.36     12.63 o 
 -18   3  23        1.36        8.96     24.73 o 
 -17   3  23       26.08       48.37     14.55 o 
 -16   3  23        0.37        5.55     11.95 o 
 -15   3  23       38.86        8.90     13.04 o 
 -14   3  23       15.77       23.81     10.42 o 
 -13   3  23       50.73       57.44     12.01 o 
 -12   3  23       36.84       23.67     11.25 o 
 -11   3  23       30.55       20.74      9.80 o 
 -10   3  23      283.05      315.64     21.50 o 
  -9   3  23       18.53       53.11     12.61 o 
  -8   3  23      167.04      208.84     18.98 o 
  -7   3  23      227.35      184.50     17.32 o 
  -6   3  23        8.11       11.86      7.10 o 
  -5   3  23        5.61        8.36      7.11 o 
  -4   3  23       21.18       15.04      7.75 o 
  -3   3  23      107.99      133.69     13.27 o 
  -2   3  23      118.92      143.86     17.38 o 
 -18   4  23       88.67       74.75     25.31 o 
 -17   4  23      254.52      282.02     44.18 o 
 -16   4  23      362.16      409.06     88.24 o 
 -15   4  23       42.75       76.85     16.54 o 
 -14   4  23       12.45        1.94      9.40 o 
 -13   4  23       63.47       43.31     11.70 o 
 -12   4  23      192.18      198.99     26.92 o 
 -11   4  23       17.02       18.08      9.59 o 
 -10   4  23        8.38       20.21      9.50 o 
  -9   4  23       84.67       43.27     11.28 o 
  -8   4  23        1.26        1.59      7.66 o 
  -7   4  23       37.47       40.52      9.08 o 
  -6   4  23        7.19       26.85      8.27 o 
  -5   4  23      315.99      348.84     18.97 o 
  -4   4  23       28.10       16.20      7.56 o 
  -3   4  23      114.39       97.15     17.55 o 
 -17   5  23       48.71       94.10     19.12 o 
 -16   5  23        3.50       12.04     17.97 o 
 -15   5  23        0.30       -1.91     12.07 o 
 -14   5  23      120.94      119.88     15.97 o 
 -13   5  23      144.76      170.80     17.73 o 
 -12   5  23       90.40      107.50     13.44 o 
 -11   5  23       16.12       17.06      9.12 o 
 -10   5  23       13.17       11.60     17.75 o 
  -9   5  23       77.32       75.81     11.60 o 
  -8   5  23      146.52      148.93     13.52 o 
  -7   5  23      195.08      198.79     15.19 o 
  -6   5  23       12.59       26.28      8.55 o 
  -5   5  23       18.34       17.51      7.88 o 
  -4   5  23       71.05      103.25     13.16 o 
 -16   6  23      145.72      157.18     20.91 o 
 -15   6  23       61.67       52.91     14.47 o 
 -14   6  23        4.74       10.26     11.17 o 
 -13   6  23       87.83       97.54     14.55 o 
 -12   6  23      111.12      146.05     15.23 o 
 -11   6  23       12.04       18.50      8.81 o 
 -10   6  23        4.79       11.20      8.40 o 
  -9   6  23        4.58       15.28      7.42 o 
  -8   6  23      473.30      505.16     19.44 o 
  -7   6  23        3.59       15.35      7.90 o 
  -6   6  23        2.93       -2.13      7.27 o 
  -5   6  23      154.07      164.49     23.52 o 
 -14   7  23       90.06       74.98     27.14 o 
 -13   7  23      395.07      392.84     66.19 o 
 -12   7  23        0.03        8.78     10.39 o 
 -11   7  23        3.76        7.29      9.55 o 
 -10   7  23      652.68      774.31     40.40 o 
  -9   7  23      150.91      131.60     13.87 o 
  -8   7  23       17.64       24.26      7.91 o 
  -7   7  23       12.06       20.09      8.21 o 
  -6   7  23      108.13      127.32     16.05 o 
 -18   0  24      378.51      394.03     34.08 o 
 -17   0  24       79.79       62.32     18.36 o 
 -16   0  24      432.91      452.00     28.04 o 
 -15   0  24        1.26        0.76      9.69 o 
 -14   0  24      116.39       88.09     15.30 o 
 -13   0  24     1406.64     1440.77    156.53 o 
 -12   0  24      538.28      704.13     34.46 o 
 -11   0  24      240.67      340.37     33.85 o 
 -10   0  24       63.43       70.33     13.75 o 
  -9   0  24      386.81      401.96     40.53 o 
  -8   0  24        1.03       -5.17      7.78 o 
  -7   0  24      340.24      378.85     59.09 o 
  -6   0  24        6.86       21.24     10.28 o 
  -5   0  24       35.24       63.41     13.40 o 
  -4   0  24       15.86       -1.55      9.50 o 
  -3   0  24      118.52      100.81     15.95 o 
 -18   1  24       42.87       39.36     11.47 o 
 -17   1  24       18.74       21.81      8.66 o 
 -16   1  24       32.84       34.00      9.08 o 
 -15   1  24        7.54       19.61     10.50 o 
 -14   1  24      205.11      249.38     15.45 o 
 -13   1  24      399.98      457.72     21.49 o 
 -12   1  24      113.96      150.94     12.54 o 
 -11   1  24       33.51       19.23      8.33 o 
 -10   1  24      124.12      172.07     13.07 o 
  -9   1  24       61.75       62.12      9.25 o 
  -8   1  24        1.64        3.51      6.10 o 
  -7   1  24        9.48        7.27      6.36 o 
  -6   1  24       29.71       30.25      7.59 o 
  -5   1  24        0.96        1.97      6.25 o 
  -4   1  24       12.46        2.30      8.31 o 
  -3   1  24      181.37      188.50     18.30 o 
 -18   2  24       23.16       19.06     15.41 o 
 -17   2  24        4.30       32.90     13.71 o 
 -16   2  24       92.38      107.87     11.56 o 
 -15   2  24      121.34      153.42     12.61 o 
 -14   2  24        9.85       22.15      7.97 o 
 -13   2  24       10.96        5.77      7.00 o 
 -12   2  24      964.40     1121.36     43.93 o 
 -11   2  24        9.65       23.20      7.22 o 
 -10   2  24       38.87       18.66      6.96 o 
  -9   2  24       23.33       27.98     10.19 o 
  -8   2  24      176.01      184.99     17.50 o 
  -7   2  24       77.60      130.98     15.48 o 
  -6   2  24       78.79      154.36     18.83 o 
  -5   2  24       21.57       43.49     11.72 o 
  -4   2  24      295.59      311.86     17.92 o 
 -17   3  24       74.38       92.50     18.08 o 
 -16   3  24       12.54       12.80     12.44 o 
 -15   3  24        9.54       14.59     10.39 o 
 -14   3  24      710.07      806.32     34.21 o 
 -13   3  24        9.85       23.70     10.32 o 
 -12   3  24       14.70       10.66      9.20 o 
 -11   3  24        1.97       12.43      8.82 o 
 -10   3  24      148.89      159.38     17.02 o 
  -9   3  24      351.82      423.19     24.59 o 
  -8   3  24      160.70      185.12     17.83 o 
  -7   3  24       10.21       19.73      9.70 o 
  -6   3  24      278.09      281.58     17.25 o 
  -5   3  24       24.03       34.14      9.44 o 
  -4   3  24       32.93       23.59      9.01 o 
 -17   4  24        0.08       -3.27     11.99 o 
 -16   4  24      116.01       88.60     37.19 o 
 -15   4  24       21.85       48.60     14.35 o 
 -14   4  24       32.12       46.39     12.43 o 
 -13   4  24      112.48      103.29     20.66 o 
 -12   4  24       13.04        4.80     10.06 o 
 -11   4  24        0.03        0.66      8.70 o 
 -10   4  24        0.74       14.22      9.45 o 
  -9   4  24       56.37       72.31     14.16 o 
  -8   4  24       62.24      114.83     22.34 o 
  -7   4  24      126.96      121.18     12.69 o 
  -6   4  24        8.27       13.65      8.04 o 
  -5   4  24        6.09       12.76      8.31 o 
 -16   5  24        2.04        4.69     17.24 o 
 -15   5  24      391.81      483.97     33.54 o 
 -14   5  24       27.50       54.88     16.99 o 
 -13   5  24       84.15      129.82     20.84 o 
 -12   5  24        6.38       -0.45      9.68 o 
 -11   5  24       57.19       32.08     11.20 o 
 -10   5  24       40.15       44.08     20.85 o 
  -9   5  24        4.44        8.47      9.27 o 
  -8   5  24      154.80      179.05     14.96 o 
  -7   5  24      175.78      177.24     20.43 o 
  -6   5  24      270.73      272.45     17.95 o 
 -15   6  24      168.82      180.09     23.73 o 
 -14   6  24       26.32       25.90     15.55 o 
 -13   6  24        2.69        4.94      9.56 o 
 -12   6  24      124.07      205.09     17.68 o 
 -11   6  24       66.28       86.45     13.22 o 
 -10   6  24       31.61       34.64     10.65 o 
  -9   6  24      115.15      125.57     13.54 o 
  -8   6  24      220.31      275.52     18.36 o 
  -7   6  24        1.62        3.39      8.47 o 
 -12   7  24      234.57      320.11     27.73 o 
 -11   7  24        0.92       -1.14     11.35 o 
 -10   7  24       70.86       58.88     11.34 o 
 -17   1  25       86.22       80.68     11.53 o 
 -16   1  25       24.75       12.41      8.12 o 
 -15   1  25      277.72      288.63     16.93 o 
 -14   1  25      113.44      158.80     14.60 o 
 -13   1  25       13.16       17.40      7.86 o 
 -12   1  25       50.59       56.03      9.40 o 
 -11   1  25       33.83       29.97      8.27 o 
 -10   1  25       12.27       14.92      7.30 o 
  -9   1  25      101.11      122.50     11.81 o 
  -8   1  25        0.02        5.00      6.94 o 
  -7   1  25       35.73       49.04      8.88 o 
  -6   1  25        0.13        3.61      6.63 o 
  -5   1  25        8.69       -3.89      9.24 o 
 -17   2  25      270.60      345.33     30.79 o 
 -16   2  25       27.91       28.24     11.97 o 
 -15   2  25       42.39       52.78     12.75 o 
 -14   2  25        4.48       12.39     10.12 o 
 -13   2  25       15.87       14.35     10.71 o 
 -12   2  25      531.36      659.47     31.04 o 
 -11   2  25      124.83      149.80     16.98 o 
 -10   2  25      116.10      117.28     19.22 o 
  -9   2  25       11.06        1.64      8.49 o 
  -8   2  25       81.86       65.05     23.61 o 
  -7   2  25       78.03       87.31     14.34 o 
  -6   2  25      150.66      217.25     19.63 o 
  -5   2  25        8.23        9.33      9.74 o 
 -17   3  25       26.75       20.97     16.34 o 
 -16   3  25      126.87      116.24     16.40 o 
 -15   3  25       37.73       39.76     12.73 o 
 -14   3  25      164.21      184.52     18.99 o 
 -13   3  25       18.37       22.18     10.79 o 
 -12   3  25       12.78       12.90      9.60 o 
 -11   3  25       51.29       47.20     12.19 o 
 -10   3  25       29.44       21.08     10.01 o 
  -9   3  25      132.62       92.29     14.61 o 
  -8   3  25       18.32       11.88      9.35 o 
  -7   3  25      316.12      317.93     27.85 o 
  -6   3  25      275.77      310.83     25.26 o 
 -16   4  25        4.34        8.07     27.06 o 
 -15   4  25       21.79       21.69     12.11 o 
 -14   4  25       17.89        6.79     10.55 o 
 -13   4  25        4.04       -4.65      9.72 o 
 -12   4  25       91.49      107.20     15.82 o 
 -11   4  25      124.86      118.13     21.11 o 
 -10   4  25      189.30      212.31     23.51 o 
  -9   4  25      634.88      714.58     34.47 o 
  -8   4  25      206.58      292.68     22.67 o 
  -7   4  25      231.44      292.68     22.90 o 
 -15   5  25        5.16       16.48     25.82 o 
 -14   5  25       48.22       48.49     18.27 o 
 -13   5  25        1.38       14.77     11.14 o 
 -12   5  25      291.27      394.35     29.77 o 
 -11   5  25      215.08      274.77     24.72 o 
 -10   5  25       21.85       14.82     10.58 o 
  -9   5  25       12.16        4.27     10.12 o 
  -8   5  25       86.20      137.63     17.45 o 
 -12   6  25      101.99      107.97     24.66 o 
 -11   6  25      897.53     1018.40     55.96 o 
 -16   0  26      238.09      352.89     53.46 o 
 -15   0  26      138.73      120.99     40.18 o 
 -14   0  26      243.61      206.72     42.39 o 
 -13   0  26      132.71      135.81     18.17 o 
 -12   0  26       11.02       11.93     10.69 o 
 -11   0  26       33.87       55.80     18.36 o 
 -10   0  26       57.53      102.16     17.78 o 
  -9   0  26       20.05       31.24     12.41 o 
  -8   0  26        6.61        4.80     10.34 o 
  -7   0  26       39.60       50.66     26.13 o 
 -16   1  26        0.60        4.77      8.49 o 
 -15   1  26        0.22       14.61      8.27 o 
 -14   1  26        9.76       17.50      8.48 o 
 -13   1  26       18.75       -1.76      7.07 o 
 -12   1  26       92.65       76.72     10.34 o 
 -11   1  26      641.23      760.19     26.04 o 
 -10   1  26        0.02       -1.96      6.75 o 
  -9   1  26       43.00       50.84      9.43 o 
  -8   1  26        9.71       -0.08      6.76 o 
  -7   1  26       45.24       43.82     12.11 o 
 -16   2  26        6.16        1.80      9.89 o 
 -15   2  26        1.52        2.79     10.11 o 
 -14   2  26       54.38       66.62     14.07 o 
 -13   2  26      481.80      498.80     27.92 o 
 -12   2  26      259.52      294.14     42.85 o 
 -11   2  26        0.62        7.87      9.62 o 
 -10   2  26       95.65      131.61     17.12 o 
  -9   2  26        2.89        1.23      9.18 o 
  -8   2  26      393.17      489.56     32.48 o 
  -7   2  26      301.78      377.56     25.34 o 
 -15   3  26      161.34      164.07     29.50 o 
 -14   3  26        3.30        8.04     10.82 o 
 -13   3  26       90.08      112.54     16.24 o 
 -12   3  26       77.36       70.94     14.19 o 
 -11   3  26      158.27      169.97     21.98 o 
 -10   3  26       28.29       28.13     11.13 o 
  -9   3  26      312.22      316.45     23.52 o 
  -8   3  26      273.25      303.88     26.11 o 
 -14   4  26        6.38       11.15     10.39 o 
 -13   4  26        1.89        7.19     10.33 o 
 -12   4  26        1.63       20.94     11.19 o 
 -11   4  26       51.97       37.16     12.47 o 
 -10   4  26      124.89      176.53     19.22 o 
  -9   4  26      154.06      227.07     27.22 o 
 -14   1  27      629.73      763.13     27.06 o 
 -13   1  27       41.39       12.83      8.71 o 
 -12   1  27      165.44      163.49     18.88 o 
 -11   1  27       83.24      106.87     13.67 o 
 -10   1  27        2.01       -2.24      7.45 o 
 -13   2  27       73.71       86.23     27.39 o 
 -12   2  27      169.10      153.22     18.44 o 
 -11   2  27        0.14       10.08     10.42 o 
                                                 
